# Supplementary material for: Granzyme A–producing T helper cells are critical for acute graft-versus-host disease
Source: JCI Insight. 2020 Sep 17;5(18):e124465. doi: 10.1172/jci.insight.124465 (PMC7526544; doi:10.1172/jci.insight.124465)
Supplement: Supplemental data [file jciinsight-5-124465-s102.xlsx]

## Sheet: NS_mouse Immunology Raw Data (A
File Name			20141118_IU-mouseImm_01_01.RCC	20141118_IU-mouseImm_01_02.RCC	20141118_IU-mouseImm_01_03.RCC	20141118_IU-mouseImm_01_04.RCC	20141118_IU-mouseImm_01_05.RCC	20141118_IU-mouseImm_01_06.RCC	20141118_IU-mouseImm_01_07.RCC	20141118_IU-mouseImm_01_08.RCC	20141118_IU-mouseImm_01_09.RCC	20141118_IU-mouseImm_01_10.RCC	20141118_IU-mouseImm_01_11.RCC	20141118_IU-mouseImm_01_12.RCC
Sample ID			Th0 1	Th0 2	Th0 3	Th0 +IL-6 1	Th0 +IL-6 2	Th0 +IL-6 3	Th2 1	Th2 2	Th2 3	Th2 +IL-6 1	Th2 +IL-6 2	Th2 +IL-6 3
Sample Date			2014-11-18	2014-11-18	2014-11-18	2014-11-18	2014-11-18	2014-11-18	2014-11-18	2014-11-18	2014-11-18	2014-11-18	2014-11-18	2014-11-18
File Version			1.7	1.7	1.7	1.7	1.7	1.7	1.7	1.7	1.7	1.7	1.7	1.7
Gene RLF			NS_IMMUNOLOGY_MM_C2269_POP	NS_IMMUNOLOGY_MM_C2269_POP	NS_IMMUNOLOGY_MM_C2269_POP	NS_IMMUNOLOGY_MM_C2269_POP	NS_IMMUNOLOGY_MM_C2269_POP	NS_IMMUNOLOGY_MM_C2269_POP	NS_IMMUNOLOGY_MM_C2269_POP	NS_IMMUNOLOGY_MM_C2269_POP	NS_IMMUNOLOGY_MM_C2269_POP	NS_IMMUNOLOGY_MM_C2269_POP	NS_IMMUNOLOGY_MM_C2269_POP	NS_IMMUNOLOGY_MM_C2269_POP
Lane ID			1	2	3	4	5	6	7	8	9	10	11	12
FOV Count			280	280	280	280	280	280	280	280	280	280	280	280
FOV Counted			279	280	278	279	280	280	280	280	280	280	280	280
Scanner ID			KB0006	KB0006	KB0006	KB0006	KB0006	KB0006	KB0006	KB0006	KB0006	KB0006	KB0006	KB0006
Stage Position			2	2	2	2	2	2	2	2	2	2	2	2
Binding Density			0.52	0.65	0.59	0.79	0.59	1.47	0.63	0.93	1.5	0.99	0.66	0.92
Messages
Positive	POS_A	ERCC_00117.1	19422	18015	19088	17738	17271	11696	12286	15311	10312	14862	16751	13646
Positive	POS_B	ERCC_00112.1	8540	7827	8246	7744	7377	5016	5253	6582	4463	6320	7224	5908
Positive	POS_C	ERCC_00002.1	2330	2066	2193	2173	2032	1441	1423	1775	1197	1735	1892	1556
Positive	POS_D	ERCC_00092.1	531	486	490	446	445	323	347	415	274	399	444	340
Positive	POS_E	ERCC_00035.1	75	54	63	57	62	36	49	45	37	46	56	53
Positive	POS_F	ERCC_00034.1	42	44	35	43	32	30	33	31	16	41	36	23
Negative	NEG_A	ERCC_00096.1	8	9	5	15	6	4	10	11	6	8	9	4
Negative	NEG_B	ERCC_00041.1	6	12	9	12	6	5	7	11	6	8	13	12
Negative	NEG_C	ERCC_00019.1	11	4	3	4	6	5	14	7	6	6	4	4
Negative	NEG_D	ERCC_00076.1	7	7	3	7	3	5	2	9	5	7	6	2
Negative	NEG_E	ERCC_00098.1	17	13	11	13	17	11	14	11	7	14	14	5
Negative	NEG_F	ERCC_00126.1	15	8	10	9	19	14	16	18	10	9	7	10
Negative	NEG_G	ERCC_00144.1	6	4	7	7	6	9	4	4	5	3	2	5
Negative	NEG_H	ERCC_00154.1	8	4	7	6	6	5	5	10	8	11	6	5
Housekeeping	Alas1	NM_020559.2	83	89	102	114	82	242	94	121	188	104	98	152
Housekeeping	Eef1g	NM_026007.4	4084	4322	3681	5634	3358	9101	4793	6306	8911	5767	3768	6830
Housekeeping	G6pdx	NM_008062.2	654	696	606	651	507	1666	591	725	1466	699	507	981
Housekeeping	Gapdh	NM_001001303.1	33732	47081	27207	53047	48055	84818	65302	92386	108389	79961	57091	70954
Housekeeping	Gusb	NM_010368.1	635	631	488	587	359	1171	535	527	1055	521	301	839
Housekeeping	Hprt	NM_013556.2	216	315	205	237	223	452	327	458	629	282	233	343
Housekeeping	Oaz1	NM_008753.4	4282	5689	4742	6899	4976	11577	4514	6178	9914	7447	5092	8401
Housekeeping	Polr1b	NM_009086.2	100	127	112	93	87	213	81	96	216	85	57	156
Housekeeping	Polr2a	NM_009089.2	982	1263	980	1575	927	2617	715	906	1893	1197	831	1633
Housekeeping	Ppia	NM_008907.1	13465	18085	14095	18083	13809	33569	13641	17002	29288	18992	13533	24933
Housekeeping	Rpl19	NM_009078.2	11308	15373	11059	20082	13568	28733	15739	23368	27701	21917	16394	21253
Housekeeping	Sdha	NM_023281.1	396	499	439	547	392	988	383	520	889	561	390	659
Housekeeping	Tbp	NM_013684.3	217	314	287	353	255	531	211	244	472	337	236	415
Housekeeping	Tubb5	NM_011655.4	2311	3332	2916	3634	2731	6233	1793	2303	4237	3258	2309	3899
Endogenous	Abcb10	NM_019552.2	35	44	45	53	31	92	25	36	67	54	30	42
Endogenous	Abcb1a	NM_011076.1	147	192	138	377	123	426	86	108	85	115	42	91
Endogenous	Abcf1	NM_013854.1	280	307	299	334	235	591	256	262	500	314	208	435
Endogenous	Abl1	NM_009594.3	35	49	39	65	48	111	48	66	84	59	62	71
Endogenous	Adal	NM_029475.1	45	65	46	76	49	105	41	41	84	67	42	82
Endogenous	Ahr	NM_013464.4	45	42	20	36	24	42	81	136	105	49	83	84
Endogenous	Aicda	NM_009645.2	29	55	9	45	51	47	123	157	145	72	84	99
Endogenous	Aire	NM_009646.1	4	2	4	3	5	12	7	8	3	6	8	4
Endogenous	App	NM_007471.2	31	40	19	71	47	109	28	39	45	43	46	56
Endogenous	Arhgdib	NM_007486.4	5344	7492	6632	10366	6704	16693	5817	7728	11825	9251	6570	11497
Endogenous	Atg16l1	NM_029846.3	164	259	182	325	234	473	244	302	444	294	226	382
Endogenous	Atm	NM_007499.1	79	121	106	170	130	240	94	130	129	147	108	155
Endogenous	B2m	NM_009735.3	15555	24608	15066	29440	20951	37490	19803	30731	28693	33677	25401	29580
Endogenous	Batf	NM_016767.2	374	556	428	806	487	989	2111	3023	4234	3497	2632	3432
Endogenous	Batf3	NM_030060.2	199	193	130	290	237	452	272	316	418	142	110	250
Endogenous	Bax	NM_007527.3	814	955	820	1224	728	2327	901	1172	2077	1280	797	1901
Endogenous	Bcap31	NM_012060.4	657	840	693	1091	793	1846	770	905	1695	1252	825	1500
Endogenous	Bcl2	NM_009741.3	505	854	568	766	1088	1291	689	1091	1276	1373	1132	1343
Endogenous	Bcl3	NM_033601.3	64	135	60	179	170	227	250	410	343	376	321	298
Endogenous	Bcl6	NM_009744.3	15	13	26	102	24	103	18	26	26	50	16	20
Endogenous	Bid	NM_007544.3	386	447	304	307	221	660	198	229	543	212	154	419
Endogenous	Blnk	NM_008528.4	406	310	104	303	138	292	93	92	153	65	56	201
Endogenous	Bst1	NM_009763.3	12	16	10	46	13	38	15	13	15	17	6	10
Endogenous	Bst2	NM_198095.2	473	898	331	557	519	780	349	443	558	421	269	480
Endogenous	Btk	NM_013482.2	76	96	22	86	59	78	45	43	51	22	20	53
Endogenous	Btla	NM_177584.3	341	1058	610	1354	1325	1720	632	1377	448	331	297	196
Endogenous	Btnl1	NM_001111094.1	6	17	6	15	8	17	8	16	11	11	17	10
Endogenous	Btnl2	NM_079835.2	17	13	13	15	11	12	14	15	13	8	8	12
Endogenous	C1qa	NM_007572.2	3	12	8	20	9	12	7	17	7	9	7	7
Endogenous	C1qb	NM_009777.2	9	18	6	13	11	12	11	12	4	9	6	6
Endogenous	C1qbp	NM_007573.2	2129	2283	2021	1776	1432	4111	1385	1645	3811	1470	991	2515
Endogenous	C1ra	NM_023143.3	7	13	9	22	17	20	14	16	20	14	11	20
Endogenous	C1s	NM_144938.2	10	14	10	23	15	20	11	16	21	18	21	24
Endogenous	C2	NM_013484.2	12	22	14	39	16	21	11	15	14	14	11	13
Endogenous	C3	NM_009778.2	5	12	10	13	8	15	12	13	5	9	5	9
Endogenous	C4a	NM_011413.2	3	7	7	11	7	12	9	3	4	7	7	12
Endogenous	C4bp	NM_007576.3	13	3	2	9	3	14	8	11	18	10	6	10
Endogenous	C6	NM_016704.2	18	30	10	16	17	26	13	20	25	17	15	25
Endogenous	C7	XM_356827.6	18	12	5	10	5	15	12	13	15	4	12	17
Endogenous	C8a	NM_146148.1	2	9	4	5	8	2	7	5	7	9	7	5
Endogenous	C8b	NM_133882.2	12	18	10	24	7	14	9	15	5	9	9	14
Endogenous	C8g	NM_027062.1	5	16	15	11	24	22	12	13	17	10	8	24
Endogenous	C9	NM_013485.1	10	12	10	22	10	17	8	13	17	9	5	15
Endogenous	Camp	NM_009921.2	6	5	5	6	4	6	7	11	6	6	6	11
Endogenous	Card9	NM_001037747.1	10	19	17	34	22	45	15	13	9	22	15	16
Endogenous	Casp1	NM_009807.2	254	260	298	479	213	678	407	438	1225	608	324	774
Endogenous	Casp2	NM_007610.1	109	197	141	254	169	358	206	244	338	310	204	278
Endogenous	Casp3	NM_009810.2	1579	1677	1215	2249	1209	3681	2472	2806	6845	3408	2230	5894
Endogenous	Casp8	NM_009812.2	947	1724	1122	1265	1401	2360	1470	2049	2870	1713	1386	2173
Endogenous	Ccbp2	NM_021609.3	9	18	9	25	8	31	8	23	13	17	10	11
Endogenous	Ccl11	NM_011330.3	9	16	6	9	7	7	9	9	8	10	8	15
Endogenous	Ccl12	NM_011331.2	5	15	7	6	7	15	7	10	6	10	11	3
Endogenous	Ccl19	NM_011888.2	8	13	22	34	17	25	12	23	23	21	14	19
Endogenous	Ccl2	NM_011333.3	6	13	6	21	17	16	7	13	14	8	11	15
Endogenous	Ccl20	NM_016960.1	11	12	7	12	12	11	8	15	11	9	11	10
Endogenous	Ccl22	NM_009137.2	112	216	192	78	127	109	179	165	181	79	91	277
Endogenous	Ccl24	NM_019577.4	8	15	5	18	10	6	15	17	10	11	8	13
Endogenous	Ccl25	NM_009138.3	20	52	20	45	39	77	31	40	63	50	22	52
Endogenous	Ccl26	NM_001013412.2	4	12	8	10	10	13	6	6	6	7	6	10
Endogenous	Ccl3	NM_011337.1	257	171	211	105	61	206	72	50	96	70	41	178
Endogenous	Ccl4	NM_013652.1	128	76	70	61	35	133	78	54	163	80	35	211
Endogenous	Ccl5	NM_013653.1	371	362	606	1391	399	1748	220	230	478	475	231	421
Endogenous	Ccl6	NM_009139.2	19	23	14	30	33	24	12	14	10	12	19	25
Endogenous	Ccl7	NM_013654.2	19	20	8	22	16	29	23	21	35	24	17	26
Endogenous	Ccl8	NM_021443.2	5	6	9	12	5	11	7	7	8	9	6	7
Endogenous	Ccl9	NM_011338.2	31	16	21	108	47	70	58	26	22	160	63	139
Endogenous	Ccr10	NM_007721.4	29	35	10	28	14	29	9	19	10	18	15	14
Endogenous	Ccr2	NM_009915.2	814	642	1794	1862	713	4953	145	131	214	514	331	547
Endogenous	Ccr3	NM_009914.4	17	22	10	20	16	27	14	40	30	34	22	25
Endogenous	Ccr4	NM_009916.2	48	95	80	91	114	157	287	512	581	376	370	426
Endogenous	Ccr5	NM_009917.5	413	328	567	687	307	1585	119	170	174	388	308	346
Endogenous	Ccr6	NM_001190333.1	122	186	51	266	208	189	24	25	32	17	15	12
Endogenous	Ccr7	NM_007719.2	482	1231	794	1862	1498	2342	1101	1905	2245	1347	1001	1436
Endogenous	Ccr8	NM_007720.2	14	16	11	23	16	7	199	360	340	365	316	369
Endogenous	Ccr9	NM_009913.6	6	20	10	34	20	16	14	15	14	25	14	14
Endogenous	Ccrl1	NM_145700.2	5	20	6	25	12	29	8	8	12	6	11	17
Endogenous	Ccrl2	NM_017466.4	32	81	37	63	39	56	33	46	39	41	32	40
Endogenous	Cd109	NM_153098.3	9	20	6	19	11	20	10	11	9	10	19	12
Endogenous	Cd14	NM_009841.3	13	15	6	22	10	21	10	18	9	17	10	21
Endogenous	Cd160	NM_001163496.1	14	31	44	67	25	123	12	17	24	31	14	24
Endogenous	Cd163	NM_053094.2	11	12	9	19	20	23	14	17	14	14	19	21
Endogenous	Cd164	NM_016898.2	1228	1646	1352	1961	1351	3131	863	1209	1710	1404	954	1563
Endogenous	Cd19	NM_009844.2	234	305	101	389	245	278	172	242	293	62	75	157
Endogenous	Cd1d1	NM_007639.3	76	108	87	220	90	290	28	30	59	98	57	81
Endogenous	Cd2	NM_013486.2	2378	4947	2950	5033	4795	6483	4272	7443	6884	5519	5196	5404
Endogenous	Cd209g	NM_027343.3	5	12	14	26	14	16	10	14	9	15	16	9
Endogenous	Cd22	NM_001043317.2	50	67	32	146	109	94	51	49	84	29	39	31
Endogenous	Cd226	NM_001039149.1	230	399	693	551	323	1198	197	312	586	268	188	368
Endogenous	Cd244	NM_018729.2	175	94	83	108	58	151	41	44	67	62	28	83
Endogenous	Cd247	NM_001113391.2	402	659	561	1022	581	1250	478	780	760	922	707	775
Endogenous	Cd24a	NM_009846.2	567	444	150	450	136	432	262	243	530	543	258	635
Endogenous	Cd27	NM_001042564.1	253	489	448	1351	642	1281	190	247	248	641	328	316
Endogenous	Cd274	NM_021893.2	128	161	69	212	122	199	166	281	243	172	118	155
Endogenous	Cd28	NM_007642.4	67	127	90	297	167	308	174	272	307	374	259	221
Endogenous	Cd34	NM_001111059.1	3	22	8	14	7	25	11	9	16	13	12	15
Endogenous	Cd36	NM_007643.3	133	116	55	42	31	60	16	21	32	11	20	14
Endogenous	Cd3d	NM_013487.2	2206	3414	2739	6016	4210	8033	3522	5270	4899	6116	4459	5088
Endogenous	Cd3e	NM_007648.4	1235	1792	1730	2855	1894	4210	1313	1894	2312	2594	1772	2285
Endogenous	Cd3eap	NM_145822.2	40	52	38	47	56	102	46	61	105	50	40	51
Endogenous	Cd4	NM_013488.2	218	736	341	1058	899	828	699	1390	753	1127	942	572
Endogenous	Cd40	NM_011611.2	18	37	24	46	37	40	19	30	32	20	24	26
Endogenous	Cd40lg	NM_011616.2	69	236	106	274	257	253	69	155	187	111	87	122
Endogenous	Cd44	NM_009851.2	576	692	498	842	660	1459	624	829	1122	613	408	875
Endogenous	Cd46	NM_010778.3	6	9	6	11	3	5	11	10	13	16	13	10
Endogenous	Cd48	NM_007649.4	790	1124	911	1268	955	2160	1021	1321	2397	1736	1175	2425
Endogenous	Cd5	NM_007650.3	589	1748	945	2205	2101	2426	823	1687	1419	1339	1229	1304
Endogenous	Cd53	NM_007651.3	237	373	219	782	540	930	706	1089	1103	1274	968	955
Endogenous	Cd55	NM_010016.2	140	113	94	143	86	183	44	51	69	59	44	65
Endogenous	Cd59b	NM_181858.1	4	17	9	12	8	12	9	12	13	12	8	10
Endogenous	Cd6	NM_001037801.2	284	746	449	936	837	1201	298	562	645	514	492	547
Endogenous	Cd69	NM_001033122.3	148	227	163	148	222	270	69	67	105	107	62	88
Endogenous	Cd7	NM_009854.1	45	30	69	306	95	514	11	27	21	26	14	22
Endogenous	Cd74	NM_001042605.1	3390	3889	1130	4383	2527	3419	2837	2875	3989	1279	1025	3352
Endogenous	Cd79a	NM_007655.3	10	18	9	24	15	18	7	19	14	12	5	21
Endogenous	Cd79b	NM_008339.2	492	454	195	671	305	607	253	296	391	172	118	299
Endogenous	Cd80	NM_009855.2	178	197	123	226	120	348	57	74	111	75	32	140
Endogenous	Cd81	NM_133655.2	482	640	268	511	568	686	1149	1897	1724	1085	1032	1169
Endogenous	Cd82	NM_001271430.1	585	813	690	741	653	1328	1329	1914	2571	1815	1436	2149
Endogenous	Cd83	NM_009856.2	191	300	169	267	178	344	466	786	625	207	189	245
Endogenous	Cd86	NM_019388.3	50	109	39	92	99	73	63	85	45	40	62	33
Endogenous	Cd8a	NM_001081110.2	206	203	321	462	294	806	73	47	125	154	59	205
Endogenous	Cd8b1	NM_009858.2	57	74	88	205	67	264	29	34	68	47	32	55
Endogenous	Cd9	NM_007657.3	262	329	233	498	340	525	49	65	63	50	31	71
Endogenous	Cd96	NM_032465.2	63	131	112	211	110	256	56	96	131	121	81	89
Endogenous	Cd97	NM_011925.1	401	460	442	1151	413	1111	207	214	330	394	194	336
Endogenous	Cd99	NM_025584.2	96	134	136	196	137	302	129	187	182	155	133	195
Endogenous	Cdh5	NM_009868.3	20	27	20	37	14	46	15	22	20	13	17	22
Endogenous	Cdkn1a	NM_007669.4	846	877	541	900	825	2033	2021	2832	3063	1498	1128	2262
Endogenous	Ceacam1	NM_001039185.1	19	24	17	33	25	39	11	18	18	12	13	10
Endogenous	Cebpb	NM_009883.3	202	275	147	216	218	406	383	469	747	419	327	546
Endogenous	Cfb	NM_008198.2	8	9	7	16	13	6	7	9	13	13	10	10
Endogenous	Cfd	NM_013459.1	10	24	8	17	14	16	11	13	13	15	15	9
Endogenous	Cfh	NM_009888.3	11	15	10	16	9	31	21	33	25	22	10	13
Endogenous	Cfi	NM_007686.2	5	14	4	15	11	15	3	14	14	11	5	10
Endogenous	Cfp	NM_008823.3	57	79	39	89	72	85	35	42	87	58	28	70
Endogenous	Chuk	NM_001162410.1	480	592	462	597	422	1102	405	514	1060	580	416	855
Endogenous	Ciita	NM_007575.2	48	84	46	108	57	78	53	77	78	36	40	50
Endogenous	Cish	NM_009895.3	252	424	318	224	367	504	452	733	749	679	587	772
Endogenous	Clec4a4	NM_001005860.2	4	12	7	9	7	11	12	11	13	13	7	7
Endogenous	Clec4e	NM_019948.2	22	22	8	20	19	23	9	21	19	18	14	19
Endogenous	Clec5a	NM_001038604.1	6	7	4	5	4	9	1	5	9	4	4	5
Endogenous	Clu	NM_013492.2	7	14	8	15	4	13	8	11	10	12	9	13
Endogenous	Cmklr1	NM_008153.3	3	16	6	16	7	16	6	11	5	5	5	10
Endogenous	Cr2	NM_007758.2	4	13	4	11	9	12	6	6	6	7	4	8
Endogenous	Cradd	NM_009950.2	53	110	67	126	109	157	70	106	135	104	85	128
Endogenous	Crlf2	NM_001164735.1	340	478	359	640	417	922	754	1099	927	1250	971	1020
Endogenous	Csf1	NM_001113530.1	15	37	19	42	16	55	61	84	148	59	38	96
Endogenous	Csf1r	NM_001037859.1	4	25	12	27	13	23	8	19	19	16	12	9
Endogenous	Csf2	NM_009969.4	48	73	57	73	40	156	131	116	206	108	59	117
Endogenous	Csf2rb	NM_007780.4	108	85	46	59	40	60	32	43	37	33	24	45
Endogenous	Csf3r	NM_001252651.1	8	17	8	18	10	17	6	15	11	12	12	10
Endogenous	Ctla4	NM_009843.3	432	834	422	1810	1257	1348	3219	4833	3820	4324	2670	1685
Endogenous	Ctnnb1	NM_007614.2	1033	1404	1113	1632	1234	2576	1085	1624	2240	1766	1241	1890
Endogenous	Ctsc	NM_009982.2	386	522	413	596	433	807	254	368	590	388	286	427
Endogenous	Ctsg	NM_007800.1	61	32	10	48	19	20	14	18	20	16	20	12
Endogenous	Ctss	NM_021281.2	714	1223	580	1419	951	1515	583	967	825	719	583	897
Endogenous	Cul9	NM_001081335.2	19	35	27	78	41	74	39	75	60	83	41	47
Endogenous	Cx3cl1	NM_009142.3	8	21	8	14	7	16	13	12	19	14	12	15
Endogenous	Cx3cr1	NM_009987.3	6	12	4	10	13	24	9	15	17	11	12	19
Endogenous	Cxcl1	NM_008176.1	20	17	11	26	19	28	15	12	17	17	12	14
Endogenous	Cxcl10	NM_021274.1	14	31	17	21	25	24	11	14	12	12	11	19
Endogenous	Cxcl11	NM_019494.1	8	17	10	15	6	21	10	20	12	7	9	10
Endogenous	Cxcl12	NM_021704.3	4	4	5	8	6	4	2	5	9	14	7	7
Endogenous	Cxcl13	NM_018866.2	4	8	2	5	3	10	5	15	17	4	6	10
Endogenous	Cxcl15	NM_011339.2	6	18	10	16	17	21	12	19	9	8	8	8
Endogenous	Cxcl3	NM_203320.2	7	6	3	8	6	9	14	3	15	13	4	11
Endogenous	Cxcl9	NM_008599.2	16	18	16	33	12	28	20	21	17	17	18	18
Endogenous	Cxcr1	NM_178241.4	10	16	14	19	21	31	30	51	18	31	34	12
Endogenous	Cxcr2	NM_009909.3	4	9	8	12	7	7	17	26	5	21	14	9
Endogenous	Cxcr3	NM_009910.2	280	282	451	605	240	1401	35	52	122	151	121	193
Endogenous	Cxcr4	NM_009911.3	111	153	86	365	263	325	569	817	726	1773	1085	825
Endogenous	Cxcr5	NM_007551.2	64	70	32	74	43	49	37	58	41	23	19	34
Endogenous	Cxcr6	NM_030712.4	314	233	609	1123	467	2095	514	434	1214	1301	486	1349
Endogenous	Cybb	NM_007807.2	212	248	67	201	137	212	76	74	61	34	38	48
Endogenous	Ddx58	NM_172689.3	424	1189	437	899	723	849	394	613	499	707	545	605
Endogenous	Defb1	NM_007843.3	9	8	11	13	9	16	14	19	27	7	4	11
Endogenous	Defb14	NM_183026.2	12	13	9	12	15	21	10	13	14	15	12	16
Endogenous	Dpp4	NM_001159543.1	157	256	199	532	429	708	194	342	226	354	266	220
Endogenous	Ebi3	NM_015766.2	142	190	94	267	141	216	478	872	480	618	457	343
Endogenous	Emr1	NM_010130.1	12	17	19	26	17	22	63	118	98	150	133	128
Endogenous	Entpd1	NM_009848.3	339	214	132	254	95	233	298	318	496	418	280	472
Endogenous	Eomes	NM_010136.2	541	464	644	285	190	933	88	51	234	328	87	393
Endogenous	Ets1	NM_001038642.1	1598	3355	2709	5640	4148	6961	5766	9759	7830	9056	7976	7694
Endogenous	Fadd	NM_010175.5	31	34	45	52	26	70	37	62	86	50	50	69
Endogenous	Fas	NM_007987.2	19	49	35	94	72	105	26	44	41	43	36	42
Endogenous	Fasl	NM_010177.3	277	265	276	327	128	542	114	114	216	132	69	157
Endogenous	Fcamr	NM_001170632.1	11	14	12	22	10	11	14	15	11	18	7	10
Endogenous	Fcer1a	NM_010184.1	9	19	7	19	6	15	11	14	21	9	6	7
Endogenous	Fcer1g	NM_010185.4	282	105	107	195	59	274	71	26	95	118	36	146
Endogenous	Fcgr1	NM_010186.5	9	17	11	18	17	20	4	15	8	7	14	12
Endogenous	Fcgr2b	NM_001077189.1	289	275	120	438	246	337	78	70	99	78	58	168
Endogenous	Fcgr3	NM_010188.5	27	19	17	31	19	41	30	37	45	20	19	28
Endogenous	Fcgr4	NM_144559.1	12	15	10	20	10	14	6	20	1	7	13	11
Endogenous	Fcgrt	NM_010189.3	22	28	50	68	31	148	19	17	24	20	15	17
Endogenous	Fkbp5	NM_010220.3	169	206	167	254	158	419	107	122	259	186	121	209
Endogenous	Fn1	NM_010233.1	7	13	7	16	11	11	38	82	15	24	20	8
Endogenous	Folr4	NM_022888.2	27	97	54	92	159	134	125	294	136	235	284	203
Endogenous	Foxp3	NM_054039.1	14	23	115	11	8	25	16	19	19	20	10	10
Endogenous	Frmpd4	NM_001033330.2	2	4	7	12	11	8	8	7	8	10	5	1
Endogenous	Fyn	NM_008054.2	689	1225	1073	1183	1005	2169	378	505	868	675	574	866
Endogenous	Gata3	NM_008091.3	141	258	256	538	240	475	1848	2724	3620	3129	2171	3159
Endogenous	Gfi1	NM_010278.2	69	58	68	120	89	153	187	246	369	258	157	237
Endogenous	Gm10499	XM_003086920.1	118	234	142	268	186	342	189	286	302	322	205	278
Endogenous	Gp1bb	NM_010327.2	2	9	2	12	7	4	8	9	13	9	4	5
Endogenous	Gpi1	NM_008155.3	29	34	24	46	37	67	38	49	55	55	49	54
Endogenous	Gpr183	NM_183031.2	65	82	70	162	101	219	55	72	74	57	50	51
Endogenous	Gpr44	NM_009962.2	5	13	8	16	9	18	10	12	7	14	10	4
Endogenous	Gzma	NM_010370.2	1525	757	592	1311	437	1853	4005	3518	3051	15444	5434	10594
Endogenous	Gzmb	NM_013542.2	15770	12843	10490	11935	11270	34704	16133	8671	35055	20364	8188	35904
Endogenous	H2-Aa	NM_010378.2	1296	1738	541	1835	1258	1402	1371	1479	2121	450	330	985
Endogenous	H2-Ab1	NM_207105.2	934	1308	389	1347	1064	1053	1358	1958	1869	755	753	977
Endogenous	H2-DMa	NM_010386.3	202	337	200	347	253	332	370	481	597	373	296	462
Endogenous	H2-DMb2	NM_010388.4	234	316	116	295	238	261	359	370	562	149	129	296
Endogenous	H2-Ea-ps	NM_010381.2	6	8	5	4	4	10	12	5	10	14	14	11
Endogenous	H2-Eb1	NM_010382.2	188	297	96	340	220	305	245	274	379	94	103	168
Endogenous	H2-K1	NM_001001892.2	1567	2483	1357	3224	2197	4388	2381	3514	4063	3828	2602	3581
Endogenous	H2-Ob	NM_010389.3	59	113	46	134	119	179	42	70	74	46	45	34
Endogenous	H2-Q10	NM_010391.4	235	216	100	363	237	566	802	1118	515	643	448	269
Endogenous	H60a	NM_010400.2	12	9	5	12	8	32	17	13	15	11	11	14
Endogenous	Hamp	NM_032541.1	8	11	5	10	14	11	10	7	6	10	8	17
Endogenous	Hc	NM_010406.1	6	4	5	2	4	9	29	36	33	54	28	28
Endogenous	Hcst	NM_011827.3	58	84	96	138	90	183	50	79	96	147	117	105
Endogenous	Hfe	NM_010424.4	5	16	13	25	18	23	26	31	13	23	20	11
Endogenous	Hif1a	NM_010431.1	1513	2265	1301	3325	3166	3997	6190	9031	8222	8210	6899	6964
Endogenous	Hlx	NM_008250.2	16	18	21	37	22	27	18	41	32	28	25	34
Endogenous	Icam1	NM_010493.2	90	118	98	172	96	276	105	140	195	140	89	183
Endogenous	Icam2	NM_010494.1	231	361	244	578	343	705	201	230	517	404	262	533
Endogenous	Icam4	NM_023892.2	16	20	16	25	28	33	20	38	34	25	18	19
Endogenous	Icam5	NM_008319.2	7	13	13	18	16	24	9	16	13	17	12	18
Endogenous	Icos	NM_017480.1	673	994	592	1741	1565	2663	2694	4111	7905	6135	5102	7858
Endogenous	Icosl	NM_015790.3	78	184	82	114	145	124	93	152	208	108	93	131
Endogenous	Ifi204	NM_008329.2	7	26	9	11	7	21	17	13	10	7	10	9
Endogenous	Ifi35	NM_027320.4	625	1340	681	829	776	1230	390	556	827	628	495	885
Endogenous	Ifih1	NM_027835.2	104	352	100	233	217	153	106	171	123	158	85	87
Endogenous	Ifit2	NM_008332.2	113	293	155	262	207	345	47	61	94	104	77	87
Endogenous	Ifitm1	NM_001112715.1	946	397	405	2186	603	2278	535	275	204	527	214	476
Endogenous	Ifna1	NM_010502.2	40	89	44	103	72	95	24	77	46	50	50	49
Endogenous	Ifna2	NM_010503.2	5	18	10	16	16	12	10	14	12	10	7	7
Endogenous	Ifnar1	NM_010508.1	694	913	837	1572	792	2165	475	725	1003	989	648	894
Endogenous	Ifnar2	NM_001110498.1	212	340	325	414	281	726	191	264	279	276	214	253
Endogenous	Ifnb1	NM_010510.1	4	10	7	17	14	21	11	23	7	10	10	8
Endogenous	Ifng	NM_008337.1	33	24	47	23	23	55	19	19	20	22	14	15
Endogenous	Ifngr1	NM_010511.2	1443	1569	1749	3126	1744	5107	674	684	1071	1675	916	1464
Endogenous	Ifngr2	NM_008338.3	70	150	117	185	192	207	170	275	279	289	219	242
Endogenous	Igf2r	NM_010515.1	157	191	177	290	178	489	177	201	299	220	140	258
Endogenous	Ikbkap	NM_026079.3	159	185	142	176	144	306	114	131	294	152	104	210
Endogenous	Ikbkb	NM_010546.2	236	368	312	484	307	699	231	305	451	336	231	367
Endogenous	Ikbke	NM_019777.3	186	330	310	730	408	856	179	343	335	518	352	380
Endogenous	Ikbkg	NM_178590.2	86	123	95	217	112	262	113	156	194	173	117	185
Endogenous	Ikzf1	NM_001025597.1	319	560	517	685	509	1033	256	361	612	427	344	527
Endogenous	Ikzf2	NM_011770.4	286	203	293	617	173	997	129	100	347	251	65	332
Endogenous	Ikzf3	NM_011771.1	137	141	218	261	109	405	189	248	298	542	390	494
Endogenous	Ikzf4	NM_011772.2	87	131	90	118	128	148	182	245	282	139	190	243
Endogenous	Il10	NM_010548.1	25	31	9	33	25	26	1158	1452	2011	1412	1065	1607
Endogenous	Il10ra	NM_008348.2	129	210	224	235	219	273	472	666	665	323	312	328
Endogenous	Il10rb	NM_008349.5	463	644	620	738	419	1284	236	345	480	499	371	539
Endogenous	Il11ra1	NM_010549.3	13	10	8	21	10	20	11	13	10	18	9	16
Endogenous	Il12a	NM_008351.1	9	8	3	11	7	17	17	24	15	13	14	18
Endogenous	Il12b	NM_008352.1	11	19	18	22	19	27	16	18	28	8	21	15
Endogenous	Il12rb1	NM_008353.2	114	141	110	159	120	286	247	335	391	354	254	336
Endogenous	Il12rb2	NM_008354.3	248	285	191	743	354	758	681	738	471	610	323	382
Endogenous	Il13	NM_008355.2	22	36	22	35	19	37	1297	1526	900	319	279	542
Endogenous	Il13ra1	NM_133990.4	10	11	8	10	10	7	5	18	10	7	9	11
Endogenous	Il15	NM_008357.2	5	3	2	5	2	7	7	9	4	9	5	6
Endogenous	Il15ra	NM_008358.2	20	39	29	39	26	45	27	20	30	25	25	41
Endogenous	Il16	NM_010551.3	246	375	283	653	374	932	310	466	497	543	395	417
Endogenous	Il17a	NM_010552.3	16	15	15	24	4	13	18	16	17	13	11	17
Endogenous	Il17b	NM_019508.1	13	20	17	14	7	17	8	13	14	17	16	16
Endogenous	Il17f	NM_145856.2	8	25	13	23	37	36	18	42	26	24	18	26
Endogenous	Il17ra	NM_008359.1	559	872	808	1590	897	2232	424	572	836	865	536	820
Endogenous	Il17rb	NM_019583.3	8	13	5	14	4	17	18	13	52	54	24	66
Endogenous	Il17re	NM_001034029.1	5	10	4	17	14	14	15	9	7	7	6	8
Endogenous	Il18	NM_008360.1	24	23	11	51	15	39	14	26	15	30	19	20
Endogenous	Il18r1	NM_001161842.1	883	793	1620	1941	806	4288	47	66	91	101	26	79
Endogenous	Il18rap	NM_010553.2	139	105	173	220	123	515	21	13	50	46	25	62
Endogenous	Il19	NM_001009940.1	13	20	8	17	27	24	31	49	155	24	20	52
Endogenous	Il1a	NM_010554.4	7	9	7	9	15	12	7	12	2	3	10	6
Endogenous	Il1b	NM_008361.3	11	15	6	11	14	18	9	13	9	6	7	5
Endogenous	Il1r1	NM_001123382.1	14	20	11	9	17	27	15	31	33	27	20	27
Endogenous	Il1r2	NM_010555.4	13	31	2	54	48	29	910	1311	323	1371	897	488
Endogenous	Il1rap	NM_134103.2	40	72	49	68	45	134	34	56	50	39	43	70
Endogenous	Il1rl1	NM_001025602.2	63	53	119	35	31	220	68	56	107	46	13	66
Endogenous	Il1rl2	NM_133193.3	25	56	23	48	45	89	21	27	32	18	12	9
Endogenous	Il1rn	NM_031167.5	11	4	5	10	3	5	5	6	4	5	7	9
Endogenous	Il2	NM_008366.2	13	32	12	22	30	28	7	26	17	11	11	16
Endogenous	Il20	NM_021380.1	6	6	7	5	6	5	7	2	8	7	6	5
Endogenous	Il21	NM_021782.2	166	144	130	127	122	389	211	287	372	790	612	503
Endogenous	Il21r	NM_021887.1	112	282	181	364	308	555	463	776	587	554	498	528
Endogenous	Il22	NM_016971.1	7	5	3	1	2	6	11	12	2	3	6	4
Endogenous	Il22ra2	NM_178258.5	6	5	8	9	3	8	7	11	10	5	9	11
Endogenous	Il23a	NM_031252.1	7	20	6	30	18	30	17	29	19	7	16	18
Endogenous	Il23r	NM_144548.1	7	13	15	20	12	28	5	7	15	16	13	9
Endogenous	Il25	NM_080729.2	16	25	14	27	28	39	12	19	13	22	8	15
Endogenous	Il27	NM_145636.1	8	17	10	16	11	14	20	18	24	15	11	12
Endogenous	Il27ra	NM_016671.3	230	321	358	438	319	776	244	349	447	460	289	467
Endogenous	Il28a	NM_001024673.2	13	26	11	42	26	33	13	21	1	16	18	11
Endogenous	Il2ra	NM_008367.2	8782	13531	7402	9600	9960	15587	27896	34407	49290	28802	24276	39105
Endogenous	Il2rb	NM_008368.3	4758	4954	4409	4861	3371	9023	4768	5635	8861	6319	4019	7287
Endogenous	Il2rg	NM_013563.3	547	1017	819	1304	1039	1857	759	1102	1209	1081	757	975
Endogenous	Il3	NM_010556.4	5	9	4	8	7	13	9	16	12	12	9	10
Endogenous	Il33	NM_133775.1	7	21	6	27	16	18	7	11	14	12	17	9
Endogenous	Il4	NM_021283.1	11	18	13	18	18	31	285	561	362	378	398	296
Endogenous	Il4ra	NM_001008700.3	759	1684	1135	1963	1908	2652	4818	7086	9655	7027	6296	8077
Endogenous	Il5	NM_010558.1	6	7	6	9	7	16	868	1087	619	140	148	227
Endogenous	Il6	NM_031168.1	16	24	16	26	15	22	22	33	88	25	26	47
Endogenous	Il6ra	NM_010559.2	37	93	59	105	104	151	32	75	40	84	58	58
Endogenous	Il6st	NM_010560.2	71	106	84	118	77	179	61	125	243	144	106	147
Endogenous	Il7	NM_008371.2	11	13	12	18	9	14	10	14	14	14	14	7
Endogenous	Il7r	NM_008372.3	225	295	248	1845	873	2006	793	1156	1197	1781	1166	1066
Endogenous	Il9	NM_008373.1	16	27	17	32	25	42	16	30	22	12	15	24
Endogenous	Ilf3	NM_010561.2	107	125	127	166	136	281	125	156	256	181	124	219
Endogenous	Irak1	NM_008363.2	325	400	325	574	382	860	406	546	719	541	412	569
Endogenous	Irak2	NM_001113553.1	92	125	83	274	181	256	139	174	205	228	144	141
Endogenous	Irak3	NM_028679.3	22	33	10	57	32	47	19	29	21	16	22	16
Endogenous	Irak4	NM_029926.5	297	353	322	584	387	915	312	430	635	510	337	481
Endogenous	Irf1	NM_008390.1	419	584	566	876	494	1135	341	447	530	701	435	547
Endogenous	Irf3	NM_016849.3	27	32	43	45	41	68	37	46	49	38	31	32
Endogenous	Irf4	NM_013674.1	450	433	200	546	308	831	1013	1587	2006	810	847	1288
Endogenous	Irf5	NM_012057.3	136	160	100	187	95	202	131	131	178	111	75	110
Endogenous	Irf7	NM_016850.2	77	295	51	179	155	111	30	42	24	107	65	48
Endogenous	Irf8	NM_008320.3	604	495	334	358	260	515	265	311	372	235	196	339
Endogenous	Irgm1	NM_008326.1	880	1916	930	1718	1176	1561	698	916	1133	1411	840	1218
Endogenous	Itga2b	NM_010575.2	9	14	9	17	7	15	5	13	9	9	8	16
Endogenous	Itga4	NM_010576.3	262	213	161	696	260	649	120	95	183	285	113	218
Endogenous	Itga5	NM_010577.3	18	20	9	24	22	29	17	33	24	21	25	21
Endogenous	Itga6	NM_008397.3	124	350	305	308	308	439	76	149	69	119	115	87
Endogenous	Itgal	NM_008400.2	1443	1705	1652	2294	1396	4065	1303	1834	2460	2386	1651	2514
Endogenous	Itgam	NM_001082960.1	4	11	6	26	12	16	3	6	7	17	7	4
Endogenous	Itgax	NM_021334.2	24	28	23	48	25	57	12	29	30	28	10	29
Endogenous	Itgb1	NM_010578.1	1185	1329	2047	1643	1208	4082	717	816	2197	833	472	1156
Endogenous	Itgb2	NM_008404.4	712	889	796	1312	877	2270	936	1268	1464	1443	992	1519
Endogenous	Itln1	NM_010584.3	15	7	12	23	13	26	13	17	12	12	12	17
Endogenous	Jak1	NM_146145.2	1352	1855	1899	3335	2033	4993	1168	1689	2156	2248	1509	2088
Endogenous	Jak2	NM_001048177.1	535	816	675	1383	1053	1678	2675	4286	3203	2989	2389	2249
Endogenous	Jak3	NM_010589.5	312	403	259	796	618	1014	842	1340	1210	1212	968	1073
Endogenous	Kir3dl1	NM_177749.3	4	9	6	9	4	8	9	8	9	11	7	4
Endogenous	Kir3dl2	NM_177748.2	8	17	12	18	18	38	18	16	27	15	9	22
Endogenous	Kit	NM_001122733.1	5	14	5	7	8	9	1	4	4	5	6	5
Endogenous	Klra1	NM_016659.3	7	8	5	6	3	12	7	9	11	7	6	6
Endogenous	Klra21	NM_053151.1	5	3	6	12	4	6	5	3	6	8	4	3
Endogenous	Klra4	NM_010649.3	9	12	9	19	11	21	12	13	12	14	8	7
Endogenous	Klra5	NM_008463.2	134	76	42	118	65	197	31	14	49	46	16	72
Endogenous	Klra6	NM_008464.2	100	31	92	259	27	476	50	14	85	71	10	84
Endogenous	Klra7	NM_001110323.1	353	150	245	598	114	1316	128	49	442	436	76	542
Endogenous	Klra8	NM_010650.3	159	82	134	431	66	684	63	32	139	128	23	166
Endogenous	Klrb1	NM_001099918.1	8	14	3	7	6	8	7	4	5	6	7	6
Endogenous	Klrc1	NM_001136068.1	838	415	773	2430	598	3579	158	89	334	440	95	451
Endogenous	Klrc2	NM_001098669.1	39	21	34	88	20	153	11	6	21	21	6	15
Endogenous	Klrc3	NM_021378.1	21	16	27	29	8	58	7	5	6	7	7	19
Endogenous	Klrd1	NM_010654.2	1405	832	1585	4976	1174	6412	301	150	463	827	222	805
Endogenous	Klrk1	NM_001083322.1	1324	830	1214	2178	599	3882	175	93	459	468	147	603
Endogenous	Lair1	NM_001113474.1	51	76	77	88	57	165	35	55	46	97	75	105
Endogenous	Lck	NM_010693.2	2670	4078	3342	5032	3659	8405	2567	3405	4989	3971	2657	4154
Endogenous	Lcp2	NM_010696.3	39	67	79	94	73	119	67	79	106	90	83	89
Endogenous	Lef1	NM_010703.3	446	914	547	1694	1142	1781	508	734	980	902	659	839
Endogenous	Lif	NM_008501.2	346	888	436	285	521	702	2882	5351	3926	3319	2835	3304
Endogenous	Lilra5	NM_001081239.2	7	15	9	15	16	16	7	13	9	6	8	15
Endogenous	Lilra6	NM_011090.2	10	12	6	12	8	16	8	23	5	4	10	9
Endogenous	Lilrb3	NM_011095.2	3	4	4	14	13	12	7	11	12	11	8	10
Endogenous	Lilrb4	NM_013532.2	345	398	241	602	564	861	5365	6952	3168	5614	4538	3135
Endogenous	Litaf	NM_019980.1	159	141	148	193	97	355	172	189	243	176	120	191
Endogenous	Lta	NM_010735.1	1671	2799	2421	435	1891	2612	419	689	944	216	544	630
Endogenous	Ltb	NM_008518.2	1332	3422	2244	3156	3223	4653	869	1544	1341	1566	1501	1507
Endogenous	Ltb4r1	NM_008519.2	73	66	33	142	103	172	139	156	192	213	145	264
Endogenous	Ltb4r2	NM_020490.2	12	26	14	36	22	23	25	18	18	20	18	13
Endogenous	Ltbr	NM_010736.3	10	10	9	10	7	8	16	12	17	15	10	5
Endogenous	Ltf	NM_008522.3	23	28	9	18	14	16	13	13	22	15	15	12
Endogenous	Ly86	NM_010745.2	112	178	70	121	119	158	62	70	88	44	33	44
Endogenous	Ly96	NM_016923.1	43	62	25	46	24	67	40	38	61	46	46	69
Endogenous	Maf	NM_001025577.2	3	9	7	14	20	16	75	101	50	319	300	190
Endogenous	Map4k1	NM_008279.2	233	323	238	401	270	648	193	209	454	265	202	421
Endogenous	Map4k2	NM_009006.2	115	210	181	245	205	462	200	307	303	316	288	303
Endogenous	Map4k4	NM_008696.2	208	271	250	599	358	782	299	492	560	482	300	389
Endogenous	Mapk1	NM_011949.3	909	1217	1082	1463	975	2393	750	1041	1804	1284	879	1611
Endogenous	Mapk11	NM_011161.5	19	48	30	46	53	79	42	69	59	59	52	46
Endogenous	Mapk14	NM_011951.2	228	367	232	472	327	638	153	216	427	456	247	436
Endogenous	Mapkapk2	NM_008551.1	413	547	344	556	523	963	742	993	1215	862	620	964
Endogenous	Marco	NM_010766.2	6	6	5	8	11	20	10	16	9	13	14	12
Endogenous	Masp1	NM_008555.2	9	6	4	9	7	13	9	8	8	7	9	3
Endogenous	Masp2	NM_010767.3	7	15	4	24	13	3	11	12	1	7	12	11
Endogenous	Mbl2	NM_010776.1	15	22	11	20	15	24	38	32	48	22	23	35
Endogenous	Mbp	NM_010777.3	34	46	45	41	54	69	26	36	49	31	32	44
Endogenous	Mif	NM_010798.2	4344	6376	3584	6047	5859	10645	7163	9365	13096	7809	5453	8190
Endogenous	Mme	NM_008604.3	7	19	10	24	9	25	10	13	10	8	11	8
Endogenous	Mr1	NM_008209.4	30	67	50	109	70	153	56	86	75	121	62	84
Endogenous	Ms4a1	NM_007641.5	555	754	250	868	542	874	190	214	569	135	89	222
Endogenous	Msr1	NM_001113326.1	3	7	5	11	3	7	5	11	6	4	8	7
Endogenous	Muc1	NM_013605.1	9	6	8	19	7	19	23	13	23	30	11	16
Endogenous	Mx1	NM_010846.1	318	889	321	966	668	965	236	605	546	423	391	455
Endogenous	Myd88	NM_010851.2	176	276	192	294	229	452	176	208	412	284	232	385
Endogenous	Ncam1	NM_001113204.1	6	7	5	12	7	11	6	6	9	6	3	7
Endogenous	Ncf4	NM_008677.2	328	391	338	562	372	783	315	417	439	469	338	444
Endogenous	Nfatc1	NM_016791.4	105	145	136	210	140	320	71	106	161	133	88	162
Endogenous	Nfatc2	NM_001037177.1	316	533	453	536	570	998	445	678	937	816	626	976
Endogenous	Nfatc3	NM_010901.2	275	425	342	608	376	848	233	283	486	423	292	455
Endogenous	Nfil3	NM_017373.3	414	406	179	493	536	754	2326	3552	4262	3452	2700	3372
Endogenous	Nfkb1	NM_008689.2	736	1071	826	1122	776	1966	1022	1349	2247	1579	1176	1763
Endogenous	Nfkb2	NM_019408.2	317	384	350	516	395	796	454	551	892	548	359	605
Endogenous	Nfkbia	NM_010907.2	86	162	109	221	150	272	160	261	250	185	164	185
Endogenous	Nfkbiz	NM_030612.1	122	211	156	261	253	317	116	214	212	293	246	211
Endogenous	Nod2	NM_145857.2	3	6	3	18	3	8	11	6	6	10	6	12
Endogenous	Nos2	NM_010927.3	24	33	29	28	21	25	25	23	20	31	16	20
Endogenous	Notch1	NM_008714.2	380	529	431	680	507	1175	548	776	1123	934	674	984
Endogenous	Notch2	NM_010928.1	200	330	253	295	232	471	164	246	411	226	151	277
Endogenous	Nox1	NM_172203.1	7	7	10	20	16	15	12	16	13	12	11	11
Endogenous	Nox3	NM_198958.2	9	16	3	19	17	24	11	11	13	10	11	14
Endogenous	Nox4	NM_015760.4	1	3	1	3	6	1	7	6	2	4	5	10
Endogenous	Npc1	NM_008720.2	471	482	446	789	444	1289	446	625	734	775	561	725
Endogenous	Nt5e	NM_011851.3	83	161	141	155	144	255	64	66	115	60	42	89
Endogenous	Pax5	NM_008782.2	46	73	34	89	64	70	41	47	45	29	22	26
Endogenous	Pdcd1	NM_008798.1	107	115	118	183	77	229	147	161	236	183	106	171
Endogenous	Pdcd1lg2	NM_021396.2	65	70	55	86	45	114	105	176	217	126	91	97
Endogenous	Pdcd2	NM_008799.2	61	62	58	80	51	113	50	63	91	58	36	83
Endogenous	Pdgfb	NM_011057.3	17	34	22	76	51	86	67	103	27	52	48	33
Endogenous	Pdgfrb	NM_008809.1	10	18	17	28	25	31	21	24	21	12	25	22
Endogenous	Pecam1	NM_008816.2	418	727	525	1053	686	1321	851	1250	1823	1143	777	1300
Endogenous	Phlpp1	NM_133821.3	63	104	56	127	113	162	58	70	107	75	34	77
Endogenous	Phlpp2	NM_001122594.2	94	132	86	126	81	202	55	86	128	65	66	94
Endogenous	Pigr	NM_011082.3	10	13	5	20	10	16	10	14	11	11	14	9
Endogenous	Pla2g2a	NM_001082531.1	4	16	6	17	13	16	4	12	13	10	9	13
Endogenous	Pla2g2e	NM_012044.2	10	27	11	32	19	19	19	20	16	17	17	14
Endogenous	Plau	NM_008873.2	4	12	10	17	16	22	8	13	12	10	15	14
Endogenous	Plaur	NM_011113.3	31	47	29	81	55	67	16	32	33	21	12	21
Endogenous	Pml	NM_008884.2	619	1077	415	1291	784	1129	667	973	1052	1013	700	878
Endogenous	Pou2f2	NM_001163554.1	76	107	76	153	106	210	49	86	97	83	63	99
Endogenous	Pparg	NM_011146.1	16	24	21	33	24	69	243	290	371	198	126	283
Endogenous	Ppbp	NM_023785.2	9	13	9	8	11	13	9	14	10	11	11	14
Endogenous	Prdm1	NM_007548.3	219	148	60	174	55	177	177	184	427	279	194	320
Endogenous	Prf1	NM_011073.2	1388	713	324	589	375	816	973	403	1531	822	305	1197
Endogenous	Prim1	NM_008921.2	585	788	660	806	498	1383	443	561	1062	699	498	973
Endogenous	Prkcd	NM_011103.2	229	293	224	316	210	470	236	313	435	354	272	390
Endogenous	Psmb10	NM_013640.3	62	86	73	77	63	144	44	47	73	64	28	73
Endogenous	Psmb11	NM_175204.4	11	10	4	19	9	18	9	11	12	9	19	11
Endogenous	Psmb5	NM_011186.1	593	801	639	691	535	1320	519	605	1254	661	483	1013
Endogenous	Psmb7	NM_011187.1	1156	1407	1156	1191	901	2483	997	1184	2339	1182	855	1762
Endogenous	Psmb9	NM_013585.2	535	904	577	883	627	1176	519	702	772	763	546	796
Endogenous	Psmc2	NM_011188.3	1141	1511	1207	1174	938	2328	798	974	2463	1145	815	1688
Endogenous	Psmd7	NM_010817.2	959	1275	1067	1020	828	2115	720	860	2061	944	726	1593
Endogenous	Ptafr	NM_001081211.1	9	18	9	25	21	20	8	15	11	9	11	9
Endogenous	Ptger4	NM_008965.1	57	89	101	81	80	138	61	94	120	100	70	149
Endogenous	Ptgs2	NM_011198.3	4	7	9	14	7	13	12	7	12	14	8	11
Endogenous	Ptk2	NM_007982.2	16	24	23	19	29	33	39	46	37	38	28	27
Endogenous	Ptpn2	NM_001127177.1	326	516	389	580	493	916	737	1091	1259	984	776	1054
Endogenous	Ptpn22	NM_008979.1	1379	1423	1328	3017	1512	4275	960	1301	1823	1906	1172	1886
Endogenous	Ptpn6	NM_013545.2	663	1252	763	1375	1096	1819	531	726	884	665	463	545
Endogenous	Ptprc	NM_011210.3	3500	5017	4572	6228	4208	10152	2396	3187	4732	5313	3665	5131
Endogenous	Rae1	NM_175112.5	398	560	494	510	439	1052	382	433	933	455	324	638
Endogenous	Rag1	NM_009019.2	11	22	7	20	14	24	37	39	38	27	24	33
Endogenous	Rag2	NM_009020.3	9	14	5	16	8	19	3	7	7	4	10	9
Endogenous	Rela	NM_009045.4	237	273	224	384	282	610	262	356	470	424	312	474
Endogenous	Relb	NM_009046.2	187	270	273	393	266	565	272	333	421	357	281	377
Endogenous	Rorc	NM_011281.2	13	32	23	40	26	54	18	25	29	28	25	25
Endogenous	Runx1	NM_001111021.1	136	304	240	281	300	512	272	487	736	613	407	537
Endogenous	Runx3	NM_019732.2	688	546	526	1060	524	1426	624	409	1163	835	307	876
Endogenous	S100a8	NM_013650.2	124	20	35	163	43	18	13	24	7	15	18	24
Endogenous	S100a9	NM_009114.2	120	11	13	153	43	11	12	10	8	7	2	9
Endogenous	Sele	NM_011345.2	8	17	9	15	11	11	8	13	12	12	11	3
Endogenous	Sell	NM_001164059.1	1101	2936	1432	5931	3774	5325	1248	2225	1634	2875	2289	1797
Endogenous	Selplg	NM_009151.3	17	24	14	45	25	53	14	20	21	24	20	22
Endogenous	Serping1	NM_009776.3	8	19	9	12	7	18	15	15	14	14	9	9
Endogenous	Sh2d1a	NM_011364.3	580	601	718	1364	679	2021	1050	1571	1281	1192	709	870
Endogenous	Sigirr	NM_023059.3	184	263	159	439	334	607	550	821	778	702	515	612
Endogenous	Ski	NM_011385.2	125	245	167	225	200	316	153	222	251	339	195	324
Endogenous	Slamf1	NM_013730.4	91	208	115	266	276	251	313	559	505	368	322	406
Endogenous	Slamf7	NM_144539.5	699	593	327	614	465	1040	1049	2201	1202	1321	949	935
Endogenous	Smad3	NM_016769.3	149	253	290	370	305	734	234	349	412	463	367	468
Endogenous	Smad5	NM_008541.2	120	185	142	274	196	363	162	231	268	274	198	233
Endogenous	Socs1	NM_009896.2	869	1549	989	1045	1408	2025	1656	2574	3325	2714	2515	3476
Endogenous	Socs3	NM_007707.2	59	121	50	220	192	213	249	462	236	371	346	231
Endogenous	Spn	NM_001037810.1	1441	1997	1851	2448	1784	3680	1175	1386	2146	2197	1404	2332
Endogenous	Src	NM_001025395.2	9	16	11	14	9	25	20	32	33	17	17	18
Endogenous	Stat1	NM_009283.3	802	1617	1106	1752	1063	1744	677	1023	811	1205	871	909
Endogenous	Stat2	NM_019963.1	48	134	42	136	116	146	70	164	145	152	133	122
Endogenous	Stat3	NM_213659.2	690	958	688	1503	1125	1712	2036	2979	2964	2299	1724	2048
Endogenous	Stat4	NM_011487.4	574	841	677	1611	825	1917	415	542	648	959	493	727
Endogenous	Stat5a	NM_011488.2	130	202	165	255	170	349	261	441	441	310	250	316
Endogenous	Stat5b	NM_011489.3	423	586	505	1094	709	1429	844	1399	1230	1250	927	942
Endogenous	Stat6	NM_009284.2	576	792	699	1121	780	1636	831	1340	1488	1102	781	957
Endogenous	Syk	NM_011518.2	223	197	87	246	166	225	57	57	95	54	38	130
Endogenous	Tagap	NM_145968.2	50	102	87	162	110	166	65	70	68	76	56	70
Endogenous	Tal1	NM_011527.2	13	23	10	33	24	27	17	17	17	22	17	19
Endogenous	Tap1	NM_001161730.1	639	1048	642	1297	746	1532	734	990	1137	1164	782	1064
Endogenous	Tapbp	NM_009318.2	394	672	415	743	466	924	447	592	818	800	520	752
Endogenous	Tbk1	NM_019786.4	186	255	207	252	209	415	225	234	357	275	195	301
Endogenous	Tbx21	NM_019507.1	109	111	137	246	98	408	63	51	153	136	65	115
Endogenous	Tcf4	NM_013685.1	284	347	106	280	182	289	210	239	165	155	104	213
Endogenous	Tcf7	NM_009331.3	323	839	856	3405	1619	3847	153	268	292	422	327	364
Endogenous	Tfrc	NM_011638.3	4050	5404	4087	3684	3561	9081	3416	4054	9739	3886	2696	6609
Endogenous	Tgfb1	NM_011577.1	1220	1483	1174	1578	1226	3045	2051	2591	4876	2551	1867	3820
Endogenous	Tgfb2	NM_009367.1	5	6	6	13	5	10	4	9	8	7	11	7
Endogenous	Tgfb3	NM_009368.2	10	17	16	36	29	37	88	197	30	135	111	38
Endogenous	Tgfbi	NM_009369.4	6	13	5	19	9	9	7	11	12	17	5	13
Endogenous	Tgfbr1	NM_009370.2	148	225	275	230	134	475	232	310	763	381	284	685
Endogenous	Tgfbr2	NM_009371.2	542	743	633	1486	923	1887	789	1109	969	1191	868	1005
Endogenous	Thy1	NM_009382.3	2032	2678	2530	2714	2160	5074	1772	1970	3564	2616	1715	3183
Endogenous	Tigit	NM_001146325.1	52	52	64	152	57	208	216	238	266	482	280	303
Endogenous	Tirap	NM_001177847.1	64	75	34	78	38	81	63	79	80	50	40	48
Endogenous	Tlr1	NM_030682.1	109	259	178	339	293	413	107	165	151	202	194	182
Endogenous	Tlr2	NM_011905.2	24	20	28	29	24	40	17	24	20	21	21	24
Endogenous	Tlr3	NM_126166.2	5	20	10	25	7	22	9	16	10	8	8	9
Endogenous	Tlr4	NM_021297.2	53	40	16	56	19	47	19	32	31	72	57	66
Endogenous	Tlr5	NM_016928.2	10	16	7	21	13	19	21	23	21	17	17	11
Endogenous	Tlr8	NM_133212.2	13	17	10	20	14	23	20	14	20	11	11	11
Endogenous	Tlr9	NM_031178.2	33	44	17	61	54	45	16	23	39	23	17	12
Endogenous	Tmem173	NM_028261.1	231	363	269	415	303	597	255	415	495	357	261	396
Endogenous	Tnf	NM_013693.1	242	381	337	258	321	669	82	115	187	114	128	167
Endogenous	Tnfaip3	NM_009397.2	111	159	110	364	236	349	711	1266	563	852	570	384
Endogenous	Tnfaip6	NM_009398.2	3	3	2	3	6	1	6	5	5	4	1	2
Endogenous	Tnfrsf11a	NM_009399.3	32	91	39	110	66	94	23	76	65	50	47	32
Endogenous	Tnfrsf13b	NM_021349.1	203	218	124	236	170	346	167	244	328	264	204	309
Endogenous	Tnfrsf13c	NM_028075.2	105	125	49	109	47	96	44	68	47	42	32	44
Endogenous	Tnfrsf14	NM_178931.2	80	115	98	192	123	281	87	157	140	151	90	129
Endogenous	Tnfrsf17	NM_011608.1	15	19	10	17	10	18	15	17	27	15	9	14
Endogenous	Tnfrsf1b	NM_011610.3	128	163	171	221	130	370	120	150	306	166	159	302
Endogenous	Tnfrsf4	NM_011659.2	295	883	326	397	871	349	3660	5716	4692	3588	3116	2309
Endogenous	Tnfrsf8	NM_009401.2	504	420	203	823	489	1614	2570	3354	5931	3634	2448	4403
Endogenous	Tnfrsf9	NM_001077508.1	236	192	91	157	201	233	709	1040	669	653	470	517
Endogenous	Tnfsf10	NM_009425.2	178	152	297	244	115	539	125	112	337	147	87	211
Endogenous	Tnfsf11	NM_011613.3	115	191	224	126	125	155	46	61	136	22	24	49
Endogenous	Tnfsf12	NM_011614.3	10	14	8	9	14	15	14	8	12	17	18	15
Endogenous	Tnfsf13b	NM_033622.1	16	30	13	45	27	43	53	72	157	45	37	49
Endogenous	Tnfsf14	NM_019418.2	41	51	82	74	50	162	100	173	106	79	79	103
Endogenous	Tnfsf15	NM_177371.3	7	6	7	11	10	16	8	12	15	14	3	8
Endogenous	Tnfsf18	NM_183391.3	8	23	11	19	14	26	9	12	24	13	11	16
Endogenous	Tnfsf8	NM_009403.2	54	159	112	135	142	297	35	92	66	85	74	103
Endogenous	Tollip	NM_023764.3	227	339	262	427	342	697	269	430	599	426	285	486
Endogenous	Traf1	NM_009421.3	199	309	250	609	353	854	393	448	426	473	339	382
Endogenous	Traf2	NM_009422.2	107	154	137	181	104	300	92	137	214	160	140	190
Endogenous	Traf3	NM_001048206.1	73	108	88	117	108	217	78	104	150	105	80	156
Endogenous	Traf4	NM_009423.4	22	33	28	34	29	42	29	47	35	32	31	31
Endogenous	Traf5	NM_011633.1	150	254	176	226	142	367	86	100	160	149	91	168
Endogenous	Traf6	NM_009424.2	253	354	289	389	323	640	486	742	953	536	527	703
Endogenous	Trem1	NM_021406.3	6	13	7	11	11	11	8	12	10	10	12	15
Endogenous	Trem2	NM_031254.2	5	5	6	10	8	7	3	10	6	6	3	6
Endogenous	Trp53	NM_011640.1	397	552	396	615	423	1013	363	432	848	501	409	744
Endogenous	Tslp	NM_021367.1	2	14	6	14	9	11	10	23	5	14	11	8
Endogenous	Tyk2	NM_018793.2	62	91	66	131	84	184	86	110	149	126	87	127
Endogenous	Tyrobp	NM_011662.2	292	113	64	185	65	171	54	44	53	68	52	85
Endogenous	Ube2l3	NM_009456.2	407	523	431	613	399	979	329	440	888	518	337	672
Endogenous	Vcam1	NM_011693.2	9	12	4	15	13	12	8	15	17	7	6	15
Endogenous	Vtn	NM_011707.2	6	10	6	9	6	7	4	6	5	8	5	11
Endogenous	Xbp1	NM_013842.2	3530	2675	1470	2641	1484	3694	3400	4610	6205	4006	3477	6241
Endogenous	Xcl1	NM_008510.1	171	72	778	91	42	386	17	18	19	15	15	17
Endogenous	Xcr1	NM_011798.4	4	7	6	7	9	11	5	10	9	6	5	4
Endogenous	Zap70	NM_009539.2	228	370	313	550	394	720	408	628	643	542	383	533
Endogenous	Zbtb7b	NM_009565.4	61	172	60	186	156	161	112	199	165	193	160	130
Endogenous	Zeb1	NM_011546.2	248	325	245	362	296	589	340	463	527	427	313	488

## Sheet: POS-HK gene normalized data (B)
File Name			20141118_IU-mouseImm_01_01.RCC	20141118_IU-mouseImm_01_02.RCC	20141118_IU-mouseImm_01_03.RCC	20141118_IU-mouseImm_01_04.RCC	20141118_IU-mouseImm_01_05.RCC	20141118_IU-mouseImm_01_06.RCC	20141118_IU-mouseImm_01_07.RCC	20141118_IU-mouseImm_01_08.RCC	20141118_IU-mouseImm_01_09.RCC	20141118_IU-mouseImm_01_10.RCC	20141118_IU-mouseImm_01_11.RCC	20141118_IU-mouseImm_01_12.RCC
Sample ID			Th0 1	Th0 2	Th0 3	Th0 +IL-6 1	Th0 +IL-6 2	Th0 +IL-6 3	Th2 1	Th2 2	Th2 3	Th2 +IL-6 1	Th2 +IL-6 2	Th2 +IL-6 3
Sample Date			2014-11-18	2014-11-18	2014-11-18	2014-11-18	2014-11-18	2014-11-18	2014-11-18	2014-11-18	2014-11-18	2014-11-18	2014-11-18	2014-11-18
File Version			1.7	1.7	1.7	1.7	1.7	1.7	1.7	1.7	1.7	1.7	1.7	1.7
Gene RLF			NS_IMMUNOLOGY_MM_C2269_POP	NS_IMMUNOLOGY_MM_C2269_POP	NS_IMMUNOLOGY_MM_C2269_POP	NS_IMMUNOLOGY_MM_C2269_POP	NS_IMMUNOLOGY_MM_C2269_POP	NS_IMMUNOLOGY_MM_C2269_POP	NS_IMMUNOLOGY_MM_C2269_POP	NS_IMMUNOLOGY_MM_C2269_POP	NS_IMMUNOLOGY_MM_C2269_POP	NS_IMMUNOLOGY_MM_C2269_POP	NS_IMMUNOLOGY_MM_C2269_POP	NS_IMMUNOLOGY_MM_C2269_POP
Lane ID			1	2	3	4	5	6	7	8	9	10	11	12
FOV Count			280	280	280	280	280	280	280	280	280	280	280	280
FOV Counted			279	280	278	279	280	280	280	280	280	280	280	280
Scanner ID			KB0006	KB0006	KB0006	KB0006	KB0006	KB0006	KB0006	KB0006	KB0006	KB0006	KB0006	KB0006
Stage Position			2	2	2	2	2	2	2	2	2	2	2	2
Binding Density			0.52	0.65	0.59	0.79	0.59	1.47	0.63	0.93	1.5	0.99	0.66	0.92
POS control normalization factor			0.79	0.86	0.82	0.87	0.9	1.32	1.27	1.02	1.51	1.05	0.93	1.14
HK gene normalization factor			2.32	1.59	2.45	1.38	1.66	0.55	0.97	0.87	0.45	0.9	1.42	0.83
Positive	POS_A	ERCC_00117.1	19422	18015	19088	17738	17271	11696	12286	15311	10312	14862	16751	13646
Positive	POS_B	ERCC_00112.1	8540	7827	8246	7744	7377	5016	5253	6582	4463	6320	7224	5908
Positive	POS_C	ERCC_00002.1	2330	2066	2193	2173	2032	1441	1423	1775	1197	1735	1892	1556
Positive	POS_D	ERCC_00092.1	531	486	490	446	445	323	347	415	274	399	444	340
Positive	POS_E	ERCC_00035.1	75	54	63	57	62	36	49	45	37	46	56	53
Positive	POS_F	ERCC_00034.1	42	44	35	43	32	30	33	31	16	41	36	23
Negative	NEG_A	ERCC_00096.1	8	9	5	15	6	4	10	11	6	8	9	4
Negative	NEG_B	ERCC_00041.1	6	12	9	12	6	5	7	11	6	8	13	12
Negative	NEG_C	ERCC_00019.1	11	4	3	4	6	5	14	7	6	6	4	4
Negative	NEG_D	ERCC_00076.1	7	7	3	7	3	5	2	9	5	7	6	2
Negative	NEG_E	ERCC_00098.1	17	13	11	13	17	11	14	11	7	14	14	5
Negative	NEG_F	ERCC_00126.1	15	8	10	9	19	14	16	18	10	9	7	10
Negative	NEG_G	ERCC_00144.1	6	4	7	7	6	9	4	4	5	3	2	5
Negative	NEG_H	ERCC_00154.1	8	4	7	6	6	5	5	10	8	11	6	5
Housekeeping	Alas1	NM_020559.2	153.08	121.6	203.71	136.6	122.68	177.8	115.55	107	128.69	98.49	129.89	143.62
Housekeeping	Eef1g	NM_026007.4	7532.23	5905.28	7351.61	6750.99	5024.05	6686.46	5892.07	5576.23	6099.66	5461.38	4993.95	6453.42
Housekeeping	G6pdx	NM_008062.2	1206.19	950.97	1210.29	780.07	758.54	1224	726.52	641.1	1003.49	661.96	671.96	926.91
Housekeeping	Gapdh	NM_001001303.1	62212.8	64328.2	54337.2	63564.1	71897.2	62315.3	80276.2	81694.5	74193.3	75723.5	75666	67041.8
Housekeeping	Gusb	NM_010368.1	1171.15	862.15	974.62	703.38	537.12	860.33	657.68	466.01	722.16	493.39	398.93	792.74
Housekeeping	Hprt	NM_013556.2	398.37	430.39	409.42	283.99	333.64	332.08	401.98	405	430.56	267.06	308.81	324.09
Housekeeping	Oaz1	NM_008753.4	7897.4	7773.06	9470.61	8266.79	7444.81	8505.56	5549.09	5463.04	6786.22	7052.35	6748.72	7937.8
Housekeeping	Polr1b	NM_009086.2	184.43	173.52	223.68	111.44	130.16	156.49	99.57	84.89	147.85	80.5	75.55	147.4
Housekeeping	Polr2a	NM_009089.2	1811.13	1725.68	1957.23	1887.26	1386.93	1922.7	878.95	801.15	1295.78	1133.57	1101.37	1542.96
Housekeeping	Ppia	NM_008907.1	24833.8	24710.1	28150.2	21668.1	20660.2	24663	16769	15034.4	20047.9	17985.5	17936.1	23558.3
Housekeeping	Rpl19	NM_009078.2	20855.6	21004.6	22086.8	24063.4	20299.7	21110	19348.1	20663.7	18961.6	20755.5	21727.9	20081.2
Housekeeping	Sdha	NM_023281.1	730.35	681.8	876.76	655.45	586.49	725.88	470.82	459.82	608.53	531.27	516.89	622.67
Housekeeping	Tbp	NM_013684.3	400.22	429.03	573.19	422.99	381.52	390.12	259.38	215.76	323.09	319.14	312.78	392.12
Housekeeping	Tubb5	NM_011655.4	4262.24	4552.62	5823.77	4354.47	4085.97	4579.35	2204.15	2036.48	2900.27	3085.34	3060.25	3684.02
Endogenous	Abcb10	NM_019552.2	64.55	60.12	89.87	63.51	46.38	67.59	30.73	31.83	45.86	51.14	39.76	39.68
Endogenous	Abcb1a	NM_011076.1	271.12	262.34	275.61	451.74	184.03	312.98	105.72	95.5	58.18	108.91	55.67	85.98
Endogenous	Abcf1	NM_013854.1	516.41	419.46	597.16	400.22	351.59	434.2	314.7	231.68	342.25	297.36	275.67	411.02
Endogenous	Abl1	NM_009594.3	64.55	66.95	77.89	77.89	71.81	81.55	59.01	58.36	57.5	55.87	82.17	67.09
Endogenous	Adal	NM_029475.1	82.99	88.81	91.87	91.07	73.31	77.14	50.4	36.26	57.5	63.45	55.67	77.48
Endogenous	Ahr	NM_013464.4	82.99	57.39	39.94	43.14	35.91	30.86	99.57	120.26	71.87	46.4	110	79.37
Endogenous	Aicda	NM_009645.2	53.49	75.15	17.97	53.92	76.3	34.53	151.2	138.83	99.25	68.18	111.33	93.54
Endogenous	Aire	NM_009646.1	7.38	2.73	7.99	3.59	7.48	8.82	8.61	7.07	2.05	5.68	10.6	3.78
Endogenous	App	NM_007471.2	57.17	54.65	37.95	85.08	70.32	80.08	34.42	34.49	30.8	40.72	60.97	52.91
Endogenous	Arhgdib	NM_007486.4	9856.08	10236.5	13245.3	12421.2	10030.1	12264.3	7150.88	6833.66	8094.32	8760.75	8707.6	10863.1
Endogenous	Atg16l1	NM_029846.3	302.47	353.88	363.49	389.43	350.1	347.51	299.95	267.05	303.92	278.42	299.53	360.94
Endogenous	Atm	NM_007499.1	145.7	165.33	211.7	203.7	194.5	176.33	115.55	114.96	88.3	139.21	143.14	146.45
Endogenous	B2m	NM_009735.3	28688.5	33622.7	30089.5	35276.8	31345.7	27543.7	24344	27174.6	19640.6	31892.3	33665.4	27949.1
Endogenous	Batf	NM_016767.2	689.78	759.68	854.79	965.8	728.62	726.61	2595.07	2673.16	2898.21	3311.68	3488.34	3242.77
Endogenous	Batf3	NM_030060.2	367.02	263.7	259.63	347.5	354.59	332.08	334.37	279.43	286.12	134.47	145.79	236.22
Endogenous	Bax	NM_007527.3	1501.28	1304.85	1637.68	1466.67	1089.19	1709.63	1107.61	1036.37	1421.73	1212.17	1056.31	1796.19
Endogenous	Bcap31	NM_012060.4	1211.72	1147.72	1384.04	1307.3	1186.44	1356.25	946.57	800.27	1160.24	1185.65	1093.42	1417.3
Endogenous	Bcl2	NM_009741.3	931.38	1166.85	1134.4	917.87	1627.8	948.49	846.99	964.74	873.43	1300.24	1500.3	1268.95
Endogenous	Bcl3	NM_033601.3	118.04	184.45	119.83	214.49	254.34	166.78	307.33	362.55	234.79	356.07	425.44	281.57
Endogenous	Bcl6	NM_009744.3	27.66	17.76	51.93	122.22	35.91	75.67	22.13	22.99	17.8	47.35	21.21	18.9
Endogenous	Bid	NM_007544.3	711.91	610.75	607.14	367.87	330.65	484.9	243.4	202.5	371.69	200.77	204.11	395.9
Endogenous	Blnk	NM_008528.4	748.8	423.56	207.71	363.07	206.47	214.53	114.33	81.35	104.73	61.56	74.22	189.92
Endogenous	Bst1	NM_009763.3	22.13	21.86	19.97	55.12	19.45	27.92	18.44	11.5	10.27	16.1	7.95	9.45
Endogenous	Bst2	NM_198095.2	872.37	1226.97	661.07	667.43	776.5	573.06	429.03	391.73	381.96	398.69	356.52	453.53
Endogenous	Btk	NM_013482.2	140.17	131.17	43.94	103.05	88.27	57.31	55.32	38.02	34.91	20.83	26.51	50.08
Endogenous	Btla	NM_177584.3	628.92	1445.58	1218.28	1622.44	1982.39	1263.67	776.92	1217.64	306.66	313.46	393.63	185.19
Endogenous	Btnl1	NM_001111094.1	11.07	23.23	11.98	17.97	11.97	12.49	9.83	14.15	7.53	10.42	22.53	9.45
Endogenous	Btnl2	NM_079835.2	31.35	17.76	25.96	17.97	16.46	8.82	17.21	13.26	8.9	7.58	10.6	11.34
Endogenous	C1qa	NM_007572.2	5.53	16.4	15.98	23.97	13.47	8.82	8.61	15.03	4.79	8.52	9.28	6.61
Endogenous	C1qb	NM_009777.2	16.6	24.59	11.98	15.58	16.46	8.82	13.52	10.61	2.74	8.52	7.95	5.67
Endogenous	C1qbp	NM_007573.2	3926.57	3119.33	4036.29	2128.11	2142.48	3020.33	1702.59	1454.63	2608.66	1392.1	1313.43	2376.33
Endogenous	C1ra	NM_023143.3	12.91	17.76	17.97	26.36	25.43	14.69	17.21	14.15	13.69	13.26	14.58	18.9
Endogenous	C1s	NM_144938.2	18.44	19.13	19.97	27.56	22.44	14.69	13.52	14.15	14.37	17.05	27.83	22.68
Endogenous	C2	NM_013484.2	22.13	30.06	27.96	46.73	23.94	15.43	13.52	13.26	9.58	13.26	14.58	12.28
Endogenous	C3	NM_009778.2	9.22	16.4	19.97	15.58	11.97	11.02	14.75	11.5	3.42	8.52	6.63	8.5
Endogenous	C4a	NM_011413.2	5.53	9.56	13.98	13.18	10.47	8.82	11.06	2.65	2.74	6.63	9.28	11.34
Endogenous	C4bp	NM_007576.3	23.98	4.1	3.99	10.78	4.49	10.29	9.83	9.73	12.32	9.47	7.95	9.45
Endogenous	C6	NM_016704.2	33.2	40.99	19.97	19.17	25.43	19.1	15.98	17.69	17.11	16.1	19.88	23.62
Endogenous	C7	XM_356827.6	33.2	16.4	9.99	11.98	7.48	11.02	14.75	11.5	10.27	3.79	15.9	16.06
Endogenous	C8a	NM_146148.1	3.69	12.3	7.99	5.99	11.97	1.47	8.61	4.42	4.79	8.52	9.28	4.72
Endogenous	C8b	NM_133882.2	22.13	24.59	19.97	28.76	10.47	10.29	11.06	13.26	3.42	8.52	11.93	13.23
Endogenous	C8g	NM_027062.1	9.22	21.86	29.96	13.18	35.91	16.16	14.75	11.5	11.64	9.47	10.6	22.68
Endogenous	C9	NM_013485.1	18.44	16.4	19.97	26.36	14.96	12.49	9.83	11.5	11.64	8.52	6.63	14.17
Endogenous	Camp	NM_009921.2	11.07	6.83	9.99	7.19	5.98	4.41	8.61	9.73	4.11	5.68	7.95	10.39
Endogenous	Card9	NM_001037747.1	18.44	25.96	33.95	40.74	32.92	33.06	18.44	11.5	6.16	20.83	19.88	15.12
Endogenous	Casp1	NM_009807.2	468.46	355.25	595.16	573.97	318.68	498.12	500.33	387.31	838.52	575.78	429.42	731.32
Endogenous	Casp2	NM_007610.1	201.03	269.17	281.6	304.36	252.85	263.02	253.24	215.76	231.36	293.57	270.37	262.67
Endogenous	Casp3	NM_009810.2	2912.19	2291.34	2426.57	2694.89	1808.84	2704.41	3038.85	2481.27	4685.47	3227.4	2955.55	5569.03
Endogenous	Casp8	NM_009812.2	1746.58	2355.55	2240.83	1515.8	2096.1	1733.88	1807.08	1811.88	1964.54	1622.22	1836.95	2053.19
Endogenous	Ccbp2	NM_021609.3	16.6	24.59	17.97	29.96	11.97	22.78	9.83	20.34	8.9	16.1	13.25	10.39
Endogenous	Ccl11	NM_011330.3	16.6	21.86	11.98	10.78	10.47	5.14	11.06	7.96	5.48	9.47	10.6	14.17
Endogenous	Ccl12	NM_011331.2	9.22	20.49	13.98	7.19	10.47	11.02	8.61	8.84	4.11	9.47	14.58	2.83
Endogenous	Ccl19	NM_011888.2	14.75	17.76	43.94	40.74	25.43	18.37	14.75	20.34	15.74	19.89	18.56	17.95
Endogenous	Ccl2	NM_011333.3	11.07	17.76	11.98	25.16	25.43	11.76	8.61	11.5	9.58	7.58	14.58	14.17
Endogenous	Ccl20	NM_016960.1	20.29	16.4	13.98	14.38	17.95	8.08	9.83	13.26	7.53	8.52	14.58	9.45
Endogenous	Ccl22	NM_009137.2	206.56	295.13	383.46	93.46	190.01	80.08	220.05	145.91	123.9	74.81	120.61	261.73
Endogenous	Ccl24	NM_019577.4	14.75	20.49	9.99	21.57	14.96	4.41	18.44	15.03	6.85	10.42	10.6	12.28
Endogenous	Ccl25	NM_009138.3	36.89	71.05	39.94	53.92	58.35	56.57	38.11	35.37	43.12	47.35	29.16	49.13
Endogenous	Ccl26	NM_001013412.2	7.38	16.4	15.98	11.98	14.96	9.55	7.38	5.31	4.11	6.63	7.95	9.45
Endogenous	Ccl3	NM_011337.1	473.99	233.64	421.4	125.82	91.26	151.35	88.51	44.21	65.71	66.29	54.34	168.19
Endogenous	Ccl4	NM_013652.1	236.07	103.84	139.8	73.09	52.37	97.71	95.89	47.75	111.57	75.76	46.39	199.37
Endogenous	Ccl5	NM_013653.1	684.24	494.61	1210.29	1666.78	596.96	1284.25	270.45	203.38	327.2	449.83	306.16	397.79
Endogenous	Ccl6	NM_009139.2	35.04	31.43	27.96	35.95	49.37	17.63	14.75	12.38	6.85	11.36	25.18	23.62
Endogenous	Ccl7	NM_013654.2	35.04	27.33	15.98	26.36	23.94	21.31	28.27	18.57	23.96	22.73	22.53	24.57
Endogenous	Ccl8	NM_021443.2	9.22	8.2	17.97	14.38	7.48	8.08	8.61	6.19	5.48	8.52	7.95	6.61
Endogenous	Ccl9	NM_011338.2	57.17	21.86	41.94	129.41	70.32	51.43	71.3	22.99	15.06	151.52	83.5	131.34
Endogenous	Ccr10	NM_007721.4	53.49	47.82	19.97	33.55	20.95	21.31	11.06	16.8	6.85	17.05	19.88	13.23
Endogenous	Ccr2	NM_009915.2	1501.28	877.18	3582.93	2231.16	1066.75	3638.94	178.25	115.84	146.48	486.76	438.69	516.84
Endogenous	Ccr3	NM_009914.4	31.35	30.06	19.97	23.97	23.94	19.84	17.21	35.37	20.54	32.2	29.16	23.62
Endogenous	Ccr4	NM_009916.2	88.53	129.8	159.77	109.04	170.56	115.35	352.81	452.75	397.7	356.07	490.38	402.51
Endogenous	Ccr5	NM_009917.5	761.71	448.16	1132.4	823.2	459.32	1164.49	146.29	150.33	119.1	367.44	408.21	326.92
Endogenous	Ccr6	NM_001190333.1	225.01	254.14	101.86	318.74	311.2	138.86	29.5	22.11	21.9	16.1	19.88	11.34
Endogenous	Ccr7	NM_007719.2	888.96	1681.95	1585.76	2231.16	2241.22	1720.66	1353.47	1684.54	1536.72	1275.62	1326.68	1356.82
Endogenous	Ccr8	NM_007720.2	25.82	21.86	21.97	27.56	23.94	5.14	244.63	318.34	232.73	345.66	418.81	348.65
Endogenous	Ccr9	NM_009913.6	11.07	27.33	19.97	40.74	29.92	11.76	17.21	13.26	9.58	23.68	18.56	13.23
Endogenous	Ccrl1	NM_145700.2	9.22	27.33	11.98	29.96	17.95	21.31	9.83	7.07	8.21	5.68	14.58	16.06
Endogenous	Ccrl2	NM_017466.4	59.02	110.67	73.9	75.49	58.35	41.14	40.57	40.68	26.7	38.83	42.41	37.79
Endogenous	Cd109	NM_153098.3	16.6	27.33	11.98	22.77	16.46	14.69	12.29	9.73	6.16	9.47	25.18	11.34
Endogenous	Cd14	NM_009841.3	23.98	20.49	11.98	26.36	14.96	15.43	12.29	15.92	6.16	16.1	13.25	19.84
Endogenous	Cd160	NM_001163496.1	25.82	42.36	87.88	80.28	37.4	90.37	14.75	15.03	16.43	29.36	18.56	22.68
Endogenous	Cd163	NM_053094.2	20.29	16.4	17.97	22.77	29.92	16.9	17.21	15.03	9.58	13.26	25.18	19.84
Endogenous	Cd164	NM_016898.2	2264.83	2248.98	2700.18	2349.79	2021.29	2300.33	1060.89	1069.09	1170.51	1329.6	1264.39	1476.82
Endogenous	Cd19	NM_009844.2	431.57	416.73	201.71	466.12	366.56	204.25	211.44	213.99	200.56	58.71	99.4	148.34
Endogenous	Cd1d1	NM_007639.3	140.17	147.56	173.75	263.62	134.65	213.06	34.42	26.53	40.39	92.81	75.55	76.53
Endogenous	Cd2	NM_013486.2	4385.81	6759.24	5891.67	6030.84	7174.01	4763.03	5251.6	6581.65	4712.16	5226.52	6886.56	5106.04
Endogenous	Cd209g	NM_027343.3	9.22	16.4	27.96	31.15	20.95	11.76	12.29	12.38	6.16	14.21	21.21	8.5
Endogenous	Cd22	NM_001043317.2	92.22	91.54	63.91	174.95	163.08	69.06	62.69	43.33	57.5	27.46	51.69	29.29
Endogenous	Cd226	NM_001039149.1	424.19	545.17	1384.04	660.24	483.25	880.16	242.17	275.89	401.12	253.8	249.17	347.71
Endogenous	Cd244	NM_018729.2	322.76	128.44	165.77	129.41	86.78	110.94	50.4	38.91	45.86	58.71	37.11	78.42
Endogenous	Cd247	NM_001113391.2	741.42	900.41	1120.42	1224.62	869.26	918.37	587.61	689.73	520.23	873.14	937.03	732.27
Endogenous	Cd24a	NM_009846.2	1045.73	606.65	299.58	539.22	203.48	317.39	322.08	214.88	362.79	514.22	341.94	599.99
Endogenous	Cd27	NM_001042564.1	466.61	668.14	894.74	1618.85	960.52	941.14	233.57	218.42	169.76	607.03	434.72	298.58
Endogenous	Cd274	NM_021893.2	236.07	219.98	137.81	254.03	182.53	146.2	204.07	248.48	166.34	162.89	156.39	146.45
Endogenous	Cd28	NM_007642.4	123.57	173.52	179.75	355.88	249.86	226.29	213.9	240.52	210.14	354.18	343.27	208.81
Endogenous	Cd34	NM_001111059.1	5.53	30.06	15.98	16.78	10.47	18.37	13.52	7.96	10.95	12.31	15.9	14.17
Endogenous	Cd36	NM_007643.3	245.3	158.49	109.84	50.33	46.38	44.08	19.67	18.57	21.9	10.42	26.51	13.23
Endogenous	Cd3d	NM_013487.2	4068.58	4664.65	5470.27	7208.73	6298.77	5901.8	4329.62	4660.12	3353.41	5791.89	5909.77	4807.47
Endogenous	Cd3e	NM_007648.4	2277.74	2448.47	3455.12	3421.03	2833.7	3093.06	1614.08	1674.81	1582.59	2456.53	2348.53	2159.01
Endogenous	Cd3eap	NM_145822.2	73.77	71.05	75.89	56.32	83.78	74.94	56.55	53.94	71.87	47.35	53.01	48.19
Endogenous	Cd4	NM_013488.2	402.06	1005.62	681.04	1267.76	1345.03	608.33	859.29	1229.14	515.44	1067.28	1248.49	540.46
Endogenous	Cd40	NM_011611.2	33.2	50.55	47.93	55.12	55.36	29.39	23.36	26.53	21.9	18.94	31.81	24.57
Endogenous	Cd40lg	NM_011616.2	127.26	322.45	211.7	328.32	384.51	185.88	84.82	137.06	128	105.12	115.31	115.27
Endogenous	Cd44	NM_009851.2	1062.33	945.5	994.59	1008.93	987.46	1071.92	767.09	733.06	768.02	580.51	540.75	826.76
Endogenous	Cd46	NM_010778.3	11.07	12.3	11.98	13.18	4.49	3.67	13.52	8.84	8.9	15.15	17.23	9.45
Endogenous	Cd48	NM_007649.4	1457.02	1535.76	1819.43	1519.39	1428.82	1586.94	1255.12	1168.12	1640.77	1644	1557.3	2291.29
Endogenous	Cd5	NM_007650.3	1086.31	2388.35	1887.33	2642.16	3143.4	1782.37	1011.72	1491.77	971.32	1268.04	1628.86	1232.1
Endogenous	Cd53	NM_007651.3	437.11	509.64	437.38	937.04	807.92	683.27	867.89	962.97	755.01	1206.49	1282.95	902.34
Endogenous	Cd55	NM_010016.2	258.21	154.4	187.73	171.35	128.67	134.45	54.09	45.1	47.23	55.87	58.32	61.42
Endogenous	Cd59b	NM_181858.1	7.38	23.23	17.97	14.38	11.97	8.82	11.06	10.61	8.9	11.36	10.6	9.45
Endogenous	Cd6	NM_001037801.2	523.79	1019.28	896.73	1121.57	1252.27	882.37	366.33	496.96	441.51	486.76	652.08	516.84
Endogenous	Cd69	NM_001033122.3	272.96	310.16	325.54	177.34	332.14	198.37	84.82	59.25	71.87	101.33	82.17	83.15
Endogenous	Cd7	NM_009854.1	82.99	40.99	137.81	366.67	142.13	377.63	13.52	23.88	14.37	24.62	18.56	20.79
Endogenous	Cd74	NM_001042605.1	6252.26	5313.66	2256.81	5251.97	3780.76	2511.92	3487.54	2542.29	2730.51	1211.22	1358.49	3167.18
Endogenous	Cd79a	NM_007655.3	18.44	24.59	17.97	28.76	22.44	13.22	8.61	16.8	9.58	11.36	6.63	19.84
Endogenous	Cd79b	NM_008339.2	907.41	620.31	389.45	804.03	456.32	445.96	311.01	261.74	267.64	162.89	156.39	282.51
Endogenous	Cd80	NM_009855.2	328.29	269.17	245.65	270.81	179.54	255.67	70.07	65.44	75.98	71.03	42.41	132.28
Endogenous	Cd81	NM_133655.2	888.96	874.45	535.24	612.31	849.81	504	1412.47	1677.47	1180.09	1027.5	1367.77	1104.55
Endogenous	Cd82	NM_001271430.1	1078.93	1110.83	1378.05	887.91	976.98	975.67	1633.75	1692.5	1759.87	1718.82	1903.21	2030.51
Endogenous	Cd83	NM_009856.2	352.27	409.9	337.52	319.94	266.31	252.73	572.86	695.04	427.82	196.03	250.49	231.49
Endogenous	Cd86	NM_019388.3	92.22	148.93	77.89	110.24	148.12	53.63	77.45	75.16	30.8	37.88	82.17	31.18
Endogenous	Cd8a	NM_001081110.2	379.93	277.37	641.09	553.6	439.87	592.16	89.74	41.56	85.56	145.84	78.2	193.7
Endogenous	Cd8b1	NM_009858.2	105.13	101.11	175.75	245.64	100.24	193.96	35.65	30.07	46.55	44.51	42.41	51.97
Endogenous	Cd9	NM_007657.3	483.21	449.52	465.34	596.73	508.69	385.71	60.24	57.48	43.12	47.35	41.09	67.09
Endogenous	Cd96	NM_032465.2	116.19	178.99	223.68	252.83	164.58	188.08	68.84	84.89	89.67	114.59	107.35	84.09
Endogenous	Cd97	NM_011925.1	739.57	628.51	882.75	1379.2	617.91	816.25	254.47	189.23	225.89	373.12	257.12	317.47
Endogenous	Cd99	NM_025584.2	177.06	183.09	271.62	234.86	204.97	221.88	158.58	165.36	124.58	146.79	176.27	184.25
Endogenous	Cdh5	NM_009868.3	36.89	36.89	39.94	44.34	20.95	33.8	18.44	19.45	13.69	12.31	22.53	20.79
Endogenous	Cdkn1a	NM_007669.4	1560.3	1198.27	1080.47	1078.43	1234.32	1493.63	2484.43	2504.26	2096.65	1418.61	1495	2137.28
Endogenous	Ceacam1	NM_001039185.1	35.04	32.79	33.95	39.54	37.4	28.65	13.52	15.92	12.32	11.36	17.23	9.45
Endogenous	Cebpb	NM_009883.3	372.55	375.74	293.58	258.82	326.16	298.29	470.82	414.72	511.33	396.8	433.39	515.9
Endogenous	Cfb	NM_008198.2	14.75	12.3	13.98	19.17	19.45	4.41	8.61	7.96	8.9	12.31	13.25	9.45
Endogenous	Cfd	NM_013459.1	18.44	32.79	15.98	20.37	20.95	11.76	13.52	11.5	8.9	14.21	19.88	8.5
Endogenous	Cfh	NM_009888.3	20.29	20.49	19.97	19.17	13.47	22.78	25.82	29.18	17.11	20.83	13.25	12.28
Endogenous	Cfi	NM_007686.2	9.22	19.13	7.99	17.97	16.46	11.02	3.69	12.38	9.58	10.42	6.63	9.45
Endogenous	Cfp	NM_008823.3	105.13	107.94	77.89	106.65	107.72	62.45	43.03	37.14	59.55	54.93	37.11	66.14
Endogenous	Chuk	NM_001162410.1	885.28	808.87	922.7	715.36	631.37	809.63	497.87	454.52	725.58	549.26	551.35	807.86
Endogenous	Ciita	NM_007575.2	88.53	114.77	91.87	129.41	85.28	57.31	65.15	68.09	53.39	34.09	53.01	47.24
Endogenous	Cish	NM_009895.3	464.77	579.32	635.1	268.41	549.08	370.29	555.65	648.17	512.7	643.02	777.98	729.43
Endogenous	Clec4a4	NM_001005860.2	7.38	16.4	13.98	10.78	10.47	8.08	14.75	9.73	8.9	12.31	9.28	6.61
Endogenous	Clec4e	NM_019948.2	40.58	30.06	15.98	23.97	28.43	16.9	11.06	18.57	13.01	17.05	18.56	17.95
Endogenous	Clec5a	NM_001038604.1	11.07	9.56	7.99	5.99	5.98	6.61	1.23	4.42	6.16	3.79	5.3	4.72
Endogenous	Clu	NM_013492.2	12.91	19.13	15.98	17.97	5.98	9.55	9.83	9.73	6.85	11.36	11.93	12.28
Endogenous	Cmklr1	NM_008153.3	5.53	21.86	11.98	19.17	10.47	11.76	7.38	9.73	3.42	4.74	6.63	9.45
Endogenous	Cr2	NM_007758.2	7.38	17.76	7.99	13.18	13.47	8.82	7.38	5.31	4.11	6.63	5.3	7.56
Endogenous	Cradd	NM_009950.2	97.75	150.3	133.81	150.98	163.08	115.35	86.05	93.73	92.41	98.49	112.66	120.94
Endogenous	Crlf2	NM_001164735.1	627.07	653.11	716.99	766.89	623.89	677.39	926.9	971.82	634.54	1183.76	1286.92	963.76
Endogenous	Csf1	NM_001113530.1	27.66	50.55	37.95	50.33	23.94	40.41	74.99	74.28	101.31	55.87	50.36	90.71
Endogenous	Csf1r	NM_001037859.1	7.38	34.16	23.97	32.35	19.45	16.9	9.83	16.8	13.01	15.15	15.9	8.5
Endogenous	Csf2	NM_009969.4	88.53	99.74	113.84	87.47	59.85	114.61	161.04	102.58	141.01	102.28	78.2	110.55
Endogenous	Csf2rb	NM_007780.4	199.19	116.14	91.87	70.7	59.85	44.08	39.34	38.02	25.33	31.25	31.81	42.52
Endogenous	Csf3r	NM_001252651.1	14.75	23.23	15.98	21.57	14.96	12.49	7.38	13.26	7.53	11.36	15.9	9.45
Endogenous	Ctla4	NM_009843.3	796.75	1139.52	842.81	2168.85	1880.65	990.37	3957.14	4273.69	2614.83	4094.85	3538.7	1592.09
Endogenous	Ctnnb1	NM_007614.2	1905.19	1918.33	2222.86	1955.56	1846.24	1892.57	1333.8	1436.06	1533.3	1672.41	1644.77	1785.79
Endogenous	Ctsc	NM_009982.2	711.91	713.22	824.83	714.16	647.83	592.9	312.24	325.41	403.86	367.44	379.05	403.46
Endogenous	Ctsg	NM_007800.1	112.5	43.72	19.97	57.52	28.43	14.69	17.21	15.92	13.69	15.15	26.51	11.34
Endogenous	Ctss	NM_021281.2	1316.85	1671.02	1158.36	1700.33	1422.83	1113.06	716.69	855.09	564.72	680.9	772.68	847.54
Endogenous	Cul9	NM_001081335.2	35.04	47.82	53.92	93.46	61.34	54.37	47.94	66.32	41.07	78.6	54.34	44.41
Endogenous	Cx3cl1	NM_009142.3	14.75	28.69	15.98	16.78	10.47	11.76	15.98	10.61	13.01	13.26	15.9	14.17
Endogenous	Cx3cr1	NM_009987.3	11.07	16.4	7.99	11.98	19.45	17.63	11.06	13.26	11.64	10.42	15.9	17.95
Endogenous	Cxcl1	NM_008176.1	36.89	23.23	21.97	31.15	28.43	20.57	18.44	10.61	11.64	16.1	15.9	13.23
Endogenous	Cxcl10	NM_021274.1	25.82	42.36	33.95	25.16	37.4	17.63	13.52	12.38	8.21	11.36	14.58	17.95
Endogenous	Cxcl11	NM_019494.1	14.75	23.23	19.97	17.97	8.98	15.43	12.29	17.69	8.21	6.63	11.93	9.45
Endogenous	Cxcl12	NM_021704.3	7.38	5.47	9.99	9.59	8.98	2.94	2.46	4.42	6.16	13.26	9.28	6.61
Endogenous	Cxcl13	NM_018866.2	7.38	10.93	3.99	5.99	4.49	7.35	6.15	13.26	11.64	3.79	7.95	9.45
Endogenous	Cxcl15	NM_011339.2	11.07	24.59	19.97	19.17	25.43	15.43	14.75	16.8	6.16	7.58	10.6	7.56
Endogenous	Cxcl3	NM_203320.2	12.91	8.2	5.99	9.59	8.98	6.61	17.21	2.65	10.27	12.31	5.3	10.39
Endogenous	Cxcl9	NM_008599.2	29.51	24.59	31.95	39.54	17.95	20.57	24.59	18.57	11.64	16.1	23.86	17.01
Endogenous	Cxcr1	NM_178241.4	18.44	21.86	27.96	22.77	31.42	22.78	36.88	45.1	12.32	29.36	45.06	11.34
Endogenous	Cxcr2	NM_009909.3	7.38	12.3	15.98	14.38	10.47	5.14	20.9	22.99	3.42	19.89	18.56	8.5
Endogenous	Cxcr3	NM_009910.2	516.41	385.31	900.73	724.95	359.07	1029.31	43.03	45.98	83.51	143	160.37	182.36
Endogenous	Cxcr4	NM_009911.3	204.72	209.05	171.76	437.36	393.49	238.78	699.48	722.45	496.95	1679.04	1438.01	779.51
Endogenous	Cxcr5	NM_007551.2	118.04	95.64	63.91	88.67	64.33	36	45.48	51.29	28.06	21.78	25.18	32.13
Endogenous	Cxcr6	NM_030712.4	579.12	318.36	1216.28	1345.65	698.7	1539.19	631.86	383.77	830.99	1232.05	644.12	1274.62
Endogenous	Cybb	NM_007807.2	391	338.85	133.81	240.85	204.97	155.76	93.43	65.44	41.76	32.2	50.36	45.35
Endogenous	Ddx58	NM_172689.3	781.99	1624.57	872.77	1077.24	1081.71	623.76	484.35	542.06	341.57	669.53	722.32	571.64
Endogenous	Defb1	NM_007843.3	16.6	10.93	21.97	15.58	13.47	11.76	17.21	16.8	18.48	6.63	5.3	10.39
Endogenous	Defb14	NM_183026.2	22.13	17.76	17.97	14.38	22.44	15.43	12.29	11.5	9.58	14.21	15.9	15.12
Endogenous	Dpp4	NM_001159543.1	289.56	349.78	397.44	637.47	641.85	520.16	238.49	302.42	154.7	335.24	352.55	207.87
Endogenous	Ebi3	NM_015766.2	261.89	259.6	187.73	319.94	210.96	158.69	587.61	771.09	328.56	585.25	605.69	324.09
Endogenous	Emr1	NM_010130.1	22.13	23.23	37.95	31.15	25.43	16.16	77.45	104.34	67.08	142.05	176.27	120.94
Endogenous	Entpd1	NM_009848.3	625.23	292.39	263.63	304.36	142.13	171.18	366.33	281.2	339.52	395.85	371.1	445.98
Endogenous	Eomes	NM_010136.2	997.78	633.98	1286.18	341.5	284.27	685.47	108.18	45.1	160.18	310.62	115.31	371.33
Endogenous	Ets1	NM_001038642.1	2947.23	4584.04	5410.35	6758.18	6206	5114.21	7088.19	8629.62	5359.71	8576.08	10571	7269.78
Endogenous	Fadd	NM_010175.5	57.17	46.46	89.87	62.31	38.9	51.43	45.48	54.82	58.87	47.35	66.27	65.2
Endogenous	Fas	NM_007987.2	35.04	66.95	69.9	112.64	107.72	77.14	31.96	38.91	28.06	40.72	47.71	39.68
Endogenous	Fasl	NM_010177.3	510.88	362.08	551.22	391.83	191.51	398.2	140.14	100.81	147.85	125	91.45	148.34
Endogenous	Fcamr	NM_001170632.1	20.29	19.13	23.97	26.36	14.96	8.08	17.21	13.26	7.53	17.05	9.28	9.45
Endogenous	Fcer1a	NM_010184.1	16.6	25.96	13.98	22.77	8.98	11.02	13.52	12.38	14.37	8.52	7.95	6.61
Endogenous	Fcer1g	NM_010185.4	520.1	143.46	213.7	233.66	88.27	201.31	87.28	22.99	65.03	111.75	47.71	137.95
Endogenous	Fcgr1	NM_010186.5	16.6	23.23	21.97	21.57	25.43	14.69	4.92	13.26	5.48	6.63	18.56	11.34
Endogenous	Fcgr2b	NM_001077189.1	533.01	375.74	239.66	524.84	368.05	247.59	95.89	61.9	67.77	73.87	76.87	158.74
Endogenous	Fcgr3	NM_010188.5	49.8	25.96	33.95	37.15	28.43	30.12	36.88	32.72	30.8	18.94	25.18	26.46
Endogenous	Fcgr4	NM_144559.1	22.13	20.49	19.97	23.97	14.96	10.29	7.38	17.69	1	6.63	17.23	10.39
Endogenous	Fcgrt	NM_010189.3	40.58	38.26	99.86	81.48	46.38	108.73	23.36	15.03	16.43	18.94	19.88	16.06
Endogenous	Fkbp5	NM_010220.3	311.69	281.46	333.53	304.36	236.39	307.84	131.54	107.88	177.29	176.14	160.37	197.48
Endogenous	Fn1	NM_010233.1	12.91	17.76	13.98	19.17	16.46	8.08	46.71	72.51	10.27	22.73	26.51	7.56
Endogenous	Folr4	NM_022888.2	49.8	132.53	107.85	110.24	237.89	98.45	153.66	259.98	93.09	222.55	376.4	191.81
Endogenous	Foxp3	NM_054039.1	25.82	31.43	229.68	13.18	11.97	18.37	19.67	16.8	13.01	18.94	13.25	9.45
Endogenous	Frmpd4	NM_001033330.2	3.69	5.47	13.98	14.38	16.46	5.88	9.83	6.19	5.48	9.47	6.63	1
Endogenous	Fyn	NM_008054.2	1270.74	1673.76	2142.97	1417.54	1503.62	1593.55	464.68	446.56	594.15	639.23	760.76	818.25
Endogenous	Gata3	NM_008091.3	260.05	352.51	511.28	644.66	359.07	348.98	2271.76	2408.76	2477.92	2963.18	2877.35	2984.82
Endogenous	Gfi1	NM_010278.2	127.26	79.25	135.81	143.79	133.16	112.41	229.88	217.53	252.58	244.33	208.08	223.93
Endogenous	Gm10499	XM_003086920.1	217.63	319.72	283.6	321.13	278.28	251.27	232.34	252.9	206.72	304.94	271.7	262.67
Endogenous	Gp1bb	NM_010327.2	3.69	12.3	3.99	14.38	10.47	2.94	9.83	7.96	8.9	8.52	5.3	4.72
Endogenous	Gpi1	NM_008155.3	53.49	46.46	47.93	55.12	55.36	49.22	46.71	43.33	37.65	52.09	64.94	51.02
Endogenous	Gpr183	NM_183031.2	119.88	112.04	139.8	194.12	151.11	160.9	67.61	63.67	50.65	53.98	66.27	48.19
Endogenous	Gpr44	NM_009962.2	9.22	17.76	15.98	19.17	13.47	13.22	12.29	10.61	4.79	13.26	13.25	3.78
Endogenous	Gzma	NM_010370.2	2812.6	1034.31	1182.33	1570.92	653.81	1361.39	4923.38	3110.87	2088.44	14625.6	7201.99	10009.9
Endogenous	Gzmb	NM_013542.2	29085	17547.8	20950.4	14301.2	16861.5	25496.8	19832.4	7667.53	23995.5	19284.8	10852	33924.4
Endogenous	H2-Aa	NM_010378.2	2390.25	2374.68	1080.47	2198.81	1882.15	1030.04	1685.38	1307.84	1451.84	426.15	437.37	930.69
Endogenous	H2-Ab1	NM_207105.2	1722.6	1787.16	776.9	1614.06	1591.9	773.63	1669.4	1731.41	1279.35	714.99	997.99	923.13
Endogenous	H2-DMa	NM_010386.3	372.55	460.45	399.44	415.8	378.52	243.92	454.84	425.34	408.65	353.23	392.31	436.53
Endogenous	H2-DMb2	NM_010388.4	431.57	431.76	231.67	353.49	356.08	191.76	441.32	327.18	384.69	141.1	170.97	279.68
Endogenous	H2-Ea-ps	NM_010381.2	11.07	10.93	9.99	4.79	5.98	7.35	14.75	4.42	6.85	13.26	18.56	10.39
Endogenous	H2-Eb1	NM_010382.2	346.73	405.8	191.73	407.41	329.15	224.08	301.18	242.29	259.43	89.02	136.51	158.74
Endogenous	H2-K1	NM_001001892.2	2890.06	3392.6	2710.17	3863.19	3287.03	3223.84	2926.98	3107.34	2781.16	3625.14	3448.58	3383.56
Endogenous	H2-Ob	NM_010389.3	108.82	154.4	91.87	160.57	178.04	131.51	51.63	61.9	50.65	43.56	59.64	32.13
Endogenous	H2-Q10	NM_010391.4	433.42	295.13	199.72	434.97	354.59	415.84	985.9	988.62	352.52	608.92	593.76	254.17
Endogenous	H60a	NM_010400.2	22.13	12.3	9.99	14.38	11.97	23.51	20.9	11.5	10.27	10.42	14.58	13.23
Endogenous	Hamp	NM_032541.1	14.75	15.03	9.99	11.98	20.95	8.08	12.29	6.19	4.11	9.47	10.6	16.06
Endogenous	Hc	NM_010406.1	11.07	5.47	9.99	2.4	5.98	6.61	35.65	31.83	22.59	51.14	37.11	26.46
Endogenous	Hcst	NM_011827.3	106.97	114.77	191.73	165.36	134.65	134.45	61.47	69.86	65.71	139.21	155.07	99.21
Endogenous	Hfe	NM_010424.4	9.22	21.86	25.96	29.96	26.93	16.9	31.96	27.41	8.9	21.78	26.51	10.39
Endogenous	Hif1a	NM_010431.1	2790.46	3094.74	2598.33	3984.21	4736.79	2936.57	7609.41	7985.87	5628.03	7774.92	9143.64	6580.03
Endogenous	Hlx	NM_008250.2	29.51	24.59	41.94	44.34	32.92	19.84	22.13	36.26	21.9	26.52	33.13	32.13
Endogenous	Icam1	NM_010493.2	165.99	161.23	195.72	206.1	143.63	202.78	129.08	123.8	133.48	132.58	117.96	172.91
Endogenous	Icam2	NM_010494.1	426.04	493.25	487.31	692.59	513.18	517.96	247.09	203.38	353.89	382.59	347.24	503.61
Endogenous	Icam4	NM_023892.2	29.51	27.33	31.95	29.96	41.89	24.24	24.59	33.6	23.27	23.68	23.86	17.95
Endogenous	Icam5	NM_008319.2	12.91	17.76	25.96	21.57	23.94	17.63	11.06	14.15	8.9	16.1	15.9	17.01
Endogenous	Icos	NM_017480.1	1241.23	1358.13	1182.33	2086.17	2341.47	1956.49	3311.75	3635.25	5411.05	5809.88	6761.97	7424.74
Endogenous	Icosl	NM_015790.3	143.86	251.4	163.77	136.6	216.94	91.1	114.33	134.41	142.38	102.28	123.26	123.78
Endogenous	Ifi204	NM_008329.2	12.91	35.52	17.97	13.18	10.47	15.43	20.9	11.5	6.85	6.63	13.25	8.5
Endogenous	Ifi35	NM_027320.4	1152.7	1830.88	1360.08	993.36	1161.01	903.67	479.43	491.66	566.09	594.72	656.05	836.2
Endogenous	Ifih1	NM_027835.2	191.81	480.95	199.72	279.19	324.66	112.41	130.31	151.21	84.19	149.63	112.66	82.2
Endogenous	Ifit2	NM_008332.2	208.41	400.34	309.56	313.94	309.7	253.47	57.78	53.94	64.34	98.49	102.05	82.2
Endogenous	Ifitm1	NM_001112715.1	1744.73	542.43	808.86	2619.4	902.17	1673.63	657.68	243.18	139.64	499.07	283.63	449.76
Endogenous	Ifna1	NM_010502.2	73.77	121.6	87.88	123.42	107.72	69.8	29.5	68.09	31.49	47.35	66.27	46.3
Endogenous	Ifna2	NM_010503.2	9.22	24.59	19.97	19.17	23.94	8.82	12.29	12.38	8.21	9.47	9.28	6.61
Endogenous	Ifnar1	NM_010508.1	1279.96	1247.46	1671.64	1883.66	1184.95	1590.61	583.92	641.1	686.56	936.59	858.83	844.71
Endogenous	Ifnar2	NM_001110498.1	391	464.55	649.08	496.08	420.42	533.39	234.8	233.45	190.98	261.37	283.63	239.05
Endogenous	Ifnb1	NM_010510.1	7.38	13.66	13.98	20.37	20.95	15.43	13.52	20.34	4.79	9.47	13.25	7.56
Endogenous	Ifng	NM_008337.1	60.86	32.79	93.87	27.56	34.41	40.41	23.36	16.8	13.69	20.83	18.56	14.17
Endogenous	Ifngr1	NM_010511.2	2661.36	2143.77	3493.06	3745.76	2609.28	3752.09	828.55	604.84	733.11	1586.23	1214.03	1383.28
Endogenous	Ifngr2	NM_008338.3	129.1	204.95	233.67	221.68	287.26	152.08	208.98	243.18	190.98	273.68	290.25	228.66
Endogenous	Igf2r	NM_010515.1	289.56	260.97	353.5	347.5	266.31	359.27	217.59	177.74	204.67	208.34	185.55	243.77
Endogenous	Ikbkap	NM_026079.3	293.25	252.77	283.6	210.89	215.44	224.82	140.14	115.84	201.25	143.94	137.84	198.42
Endogenous	Ikbkb	NM_010546.2	435.26	502.81	623.12	579.96	459.32	513.55	283.97	269.7	308.71	318.19	306.16	346.76
Endogenous	Ikbke	NM_019777.3	343.04	450.89	619.12	874.73	610.43	628.9	220.05	303.31	229.31	490.55	466.53	359.05
Endogenous	Ikbkg	NM_178590.2	158.61	168.06	189.73	260.02	167.57	192.49	138.91	137.95	132.79	163.83	155.07	174.8
Endogenous	Ikzf1	NM_001025597.1	588.34	765.15	1032.54	820.81	761.54	758.94	314.7	319.22	418.92	404.37	455.92	497.94
Endogenous	Ikzf2	NM_011770.4	527.48	277.37	585.17	739.33	258.83	732.49	158.58	88.43	237.52	237.7	86.15	313.69
Endogenous	Ikzf3	NM_011771.1	252.67	192.65	435.38	312.75	163.08	297.55	232.34	219.3	203.98	513.28	516.89	466.76
Endogenous	Ikzf4	NM_011772.2	160.46	178.99	179.75	141.39	191.51	108.73	223.73	216.65	193.03	131.63	251.82	229.6
Endogenous	Il10	NM_010548.1	46.11	42.36	17.97	39.54	37.4	19.1	1423.54	1283.96	1376.55	1337.17	1411.51	1518.4
Endogenous	Il10ra	NM_008348.2	237.92	286.93	447.37	281.59	327.66	200.57	580.23	588.93	455.2	305.88	413.51	309.92
Endogenous	Il10rb	NM_008349.5	853.92	879.92	1238.25	884.32	626.88	943.35	290.12	305.07	328.56	472.56	491.71	509.28
Endogenous	Il11ra1	NM_010549.3	23.98	13.66	15.98	25.16	14.96	14.69	13.52	11.5	6.85	17.05	11.93	15.12
Endogenous	Il12a	NM_008351.1	16.6	10.93	5.99	13.18	10.47	12.49	20.9	21.22	10.27	12.31	18.56	17.01
Endogenous	Il12b	NM_008352.1	20.29	25.96	35.95	26.36	28.43	19.84	19.67	15.92	19.17	7.58	27.83	14.17
Endogenous	Il12rb1	NM_008353.2	210.25	192.65	219.69	190.52	179.54	210.12	303.64	296.23	267.64	335.24	336.64	317.47
Endogenous	Il12rb2	NM_008354.3	457.39	389.4	381.46	890.31	529.64	556.9	837.16	652.59	322.4	577.67	428.09	360.94
Endogenous	Il13	NM_008355.2	40.58	49.19	43.94	41.94	28.43	27.18	1594.41	1349.4	616.06	302.09	369.77	512.12
Endogenous	Il13ra1	NM_133990.4	18.44	15.03	15.98	11.98	14.96	5.14	6.15	15.92	6.85	6.63	11.93	10.39
Endogenous	Il15	NM_008357.2	9.22	4.1	3.99	5.99	2.99	5.14	8.61	7.96	2.74	8.52	6.63	5.67
Endogenous	Il15ra	NM_008358.2	36.89	53.29	57.92	46.73	38.9	33.06	33.19	17.69	20.54	23.68	33.13	38.74
Endogenous	Il16	NM_010551.3	453.7	512.37	565.2	782.46	559.56	684.74	381.09	412.07	340.2	514.22	523.52	394.01
Endogenous	Il17a	NM_010552.3	29.51	20.49	29.96	28.76	5.98	9.55	22.13	14.15	11.64	12.31	14.58	16.06
Endogenous	Il17b	NM_019508.1	23.98	27.33	33.95	16.78	10.47	12.49	9.83	11.5	9.58	16.1	21.21	15.12
Endogenous	Il17f	NM_145856.2	14.75	34.16	25.96	27.56	55.36	26.45	22.13	37.14	17.8	22.73	23.86	24.57
Endogenous	Il17ra	NM_008359.1	1030.98	1191.44	1613.72	1905.23	1342.04	1639.84	521.23	505.8	572.25	819.16	710.39	774.79
Endogenous	Il17rb	NM_019583.3	14.75	17.76	9.99	16.78	5.98	12.49	22.13	11.5	35.59	51.14	31.81	62.36
Endogenous	Il17re	NM_001034029.1	9.22	13.66	7.99	20.37	20.95	10.29	18.44	7.96	4.79	6.63	7.95	7.56
Endogenous	Il18	NM_008360.1	44.26	31.43	21.97	61.11	22.44	28.65	17.21	22.99	10.27	28.41	25.18	18.9
Endogenous	Il18r1	NM_001161842.1	1628.54	1083.5	3235.43	2325.82	1205.89	3150.37	57.78	58.36	62.29	95.65	34.46	74.64
Endogenous	Il18rap	NM_010553.2	256.36	143.46	345.51	263.62	184.03	378.37	25.82	11.5	34.23	43.56	33.13	58.58
Endogenous	Il19	NM_001009940.1	23.98	27.33	15.98	20.37	40.4	17.63	38.11	43.33	106.1	22.73	26.51	49.13
Endogenous	Il1a	NM_010554.4	12.91	12.3	13.98	10.78	22.44	8.82	8.61	10.61	1.37	2.84	13.25	5.67
Endogenous	Il1b	NM_008361.3	20.29	20.49	11.98	13.18	20.95	13.22	11.06	11.5	6.16	5.68	9.28	4.72
Endogenous	Il1r1	NM_001123382.1	25.82	27.33	21.97	10.78	25.43	19.84	18.44	27.41	22.59	25.57	26.51	25.51
Endogenous	Il1r2	NM_010555.4	23.98	42.36	3.99	64.71	71.81	21.31	1118.67	1159.28	221.1	1298.34	1188.85	461.09
Endogenous	Il1rap	NM_134103.2	73.77	98.38	97.86	81.48	67.33	98.45	41.8	49.52	34.23	36.93	56.99	66.14
Endogenous	Il1rl1	NM_001025602.2	116.19	72.42	237.66	41.94	46.38	161.63	83.59	49.52	73.24	43.56	17.23	62.36
Endogenous	Il1rl2	NM_133193.3	46.11	76.51	45.94	57.52	67.33	65.39	25.82	23.88	21.9	17.05	15.9	8.5
Endogenous	Il1rn	NM_031167.5	20.29	5.47	9.99	11.98	4.49	3.67	6.15	5.31	2.74	4.74	9.28	8.5
Endogenous	Il2	NM_008366.2	23.98	43.72	23.97	26.36	44.88	20.57	8.61	22.99	11.64	10.42	14.58	15.12
Endogenous	Il20	NM_021380.1	11.07	8.2	13.98	5.99	8.98	3.67	8.61	1.77	5.48	6.63	7.95	4.72
Endogenous	Il21	NM_021782.2	306.16	196.75	259.63	152.18	182.53	285.8	259.38	253.79	254.64	748.13	811.12	475.27
Endogenous	Il21r	NM_021887.1	206.56	385.31	361.49	436.17	460.81	407.76	569.17	686.2	401.81	524.64	660.03	498.89
Endogenous	Il22	NM_016971.1	12.91	6.83	5.99	1.2	2.99	4.41	13.52	10.61	1.37	2.84	7.95	3.78
Endogenous	Il22ra2	NM_178258.5	11.07	6.83	15.98	10.78	4.49	5.88	8.61	9.73	6.85	4.74	11.93	10.39
Endogenous	Il23a	NM_031252.1	12.91	27.33	11.98	35.95	26.93	22.04	20.9	25.64	13.01	6.63	21.21	17.01
Endogenous	Il23r	NM_144548.1	12.91	17.76	29.96	23.97	17.95	20.57	6.15	6.19	10.27	15.15	17.23	8.5
Endogenous	Il25	NM_080729.2	29.51	34.16	27.96	32.35	41.89	28.65	14.75	16.8	8.9	20.83	10.6	14.17
Endogenous	Il27	NM_145636.1	14.75	23.23	19.97	19.17	16.46	10.29	24.59	15.92	16.43	14.21	14.58	11.34
Endogenous	Il27ra	NM_016671.3	424.19	438.59	714.99	524.84	477.27	570.12	299.95	308.61	305.98	435.62	383.03	441.25
Endogenous	Il28a	NM_001024673.2	23.98	35.52	21.97	50.33	38.9	24.24	15.98	18.57	1	15.15	23.86	10.39
Endogenous	Il2ra	NM_008367.2	16196.9	18487.8	14783.1	11503.3	14901.6	11451.7	34292.8	30425.2	33739.5	27275.7	32174.4	36948.9
Endogenous	Il2rb	NM_008368.3	8775.3	6768.8	8805.55	5824.74	5043.5	6629.15	5861.34	4982.88	6065.44	5984.13	5326.61	6885.22
Endogenous	Il2rg	NM_013563.3	1008.85	1389.56	1635.69	1562.53	1554.49	1364.33	933.04	974.47	827.57	1023.71	1003.3	921.24
Endogenous	Il3	NM_010556.4	9.22	12.3	7.99	9.59	10.47	9.55	11.06	14.15	8.21	11.36	11.93	9.45
Endogenous	Il33	NM_133775.1	12.91	28.69	11.98	32.35	23.94	13.22	8.61	9.73	9.58	11.36	22.53	8.5
Endogenous	Il4	NM_021283.1	20.29	24.59	25.96	21.57	26.93	22.78	350.35	496.08	247.79	357.97	527.49	279.68
Endogenous	Il4ra	NM_001008700.3	1399.84	2300.9	2266.8	2352.18	2854.64	1948.41	5922.8	6265.96	6608.94	6654.61	8344.45	7631.66
Endogenous	Il5	NM_010558.1	11.07	9.56	11.98	10.78	10.47	11.76	1067.04	961.2	423.71	132.58	196.15	214.48
Endogenous	Il6	NM_031168.1	29.51	32.79	31.95	31.15	22.44	16.16	27.04	29.18	60.24	23.68	34.46	44.41
Endogenous	Il6ra	NM_010559.2	68.24	127.07	117.83	125.82	155.6	110.94	39.34	66.32	27.38	79.55	76.87	54.8
Endogenous	Il6st	NM_010560.2	130.95	144.83	167.76	141.39	115.2	131.51	74.99	110.53	166.34	136.37	140.49	138.89
Endogenous	Il7	NM_008371.2	20.29	17.76	23.97	21.57	13.47	10.29	12.29	12.38	9.58	13.26	18.56	6.61
Endogenous	Il7r	NM_008372.3	414.97	403.07	495.3	2210.79	1306.13	1473.8	974.84	1022.22	819.36	1686.62	1545.37	1007.22
Endogenous	Il9	NM_008373.1	29.51	36.89	33.95	38.34	37.4	30.86	19.67	26.53	15.06	11.36	19.88	22.68
Endogenous	Ilf3	NM_010561.2	197.34	170.79	253.64	198.91	203.48	206.45	153.66	137.95	175.23	171.41	164.34	206.93
Endogenous	Irak1	NM_008363.2	599.41	546.53	649.08	687.8	571.53	631.84	499.1	482.81	492.16	512.33	546.05	537.63
Endogenous	Irak2	NM_001113553.1	169.68	170.79	165.77	328.32	270.8	188.08	170.87	153.86	140.32	215.92	190.85	133.23
Endogenous	Irak3	NM_028679.3	40.58	45.09	19.97	68.3	47.88	34.53	23.36	25.64	14.37	15.15	29.16	15.12
Endogenous	Irak4	NM_029926.5	547.76	482.31	643.09	699.78	579.01	672.25	383.54	380.24	434.66	482.97	446.65	454.48
Endogenous	Irf1	NM_008390.1	772.77	797.94	1130.4	1049.68	739.1	833.88	419.19	395.27	362.79	663.85	576.53	516.84
Endogenous	Irf3	NM_016849.3	49.8	43.72	85.88	53.92	61.34	49.96	45.48	40.68	33.54	35.99	41.09	30.24
Endogenous	Irf4	NM_013674.1	829.95	591.62	399.44	654.25	460.81	610.53	1245.29	1403.34	1373.13	767.07	1122.58	1216.98
Endogenous	Irf5	NM_012057.3	250.83	218.61	199.72	224.07	142.13	148.41	161.04	115.84	121.84	105.12	99.4	103.93
Endogenous	Irf7	NM_016850.2	142.01	403.07	101.86	214.49	231.9	81.55	36.88	37.14	16.43	101.33	86.15	45.35
Endogenous	Irf8	NM_008320.3	1113.97	676.33	667.06	428.98	389	378.37	325.77	275.01	254.64	222.55	259.77	320.31
Endogenous	Irgm1	NM_008326.1	1623.01	2617.89	1857.37	2058.61	1759.47	1146.86	858.06	809.99	775.55	1336.23	1113.3	1150.84
Endogenous	Itga2b	NM_010575.2	16.6	19.13	17.97	20.37	10.47	11.02	6.15	11.5	6.16	8.52	10.6	15.12
Endogenous	Itga4	NM_010576.3	483.21	291.03	321.55	833.99	389	476.82	147.52	84.01	125.27	269.9	149.77	205.98
Endogenous	Itga5	NM_010577.3	33.2	27.33	17.97	28.76	32.92	21.31	20.9	29.18	16.43	19.89	33.13	19.84
Endogenous	Itga6	NM_008397.3	228.7	478.22	609.14	369.06	460.81	322.53	93.43	131.76	47.23	112.69	152.42	82.2
Endogenous	Itgal	NM_008400.2	2661.36	2329.59	3299.34	2748.81	2088.62	2986.53	1601.79	1621.76	1683.89	2259.56	2188.17	2375.39
Endogenous	Itgam	NM_001082960.1	7.38	15.03	11.98	31.15	17.95	11.76	3.69	5.31	4.79	16.1	9.28	3.78
Endogenous	Itgax	NM_021334.2	44.26	38.26	45.94	57.52	37.4	41.88	14.75	25.64	20.54	26.52	13.25	27.4
Endogenous	Itgb1	NM_010578.1	2185.53	1815.85	4088.22	1968.74	1807.34	2999.02	881.41	721.57	1503.87	788.86	625.57	1092.26
Endogenous	Itgb2	NM_008404.4	1313.16	1214.67	1589.75	1572.12	1312.12	1667.76	1150.63	1121.26	1002.12	1366.53	1314.75	1435.25
Endogenous	Itln1	NM_010584.3	27.66	9.56	23.97	27.56	19.45	19.1	15.98	15.03	8.21	11.36	15.9	16.06
Endogenous	Jak1	NM_146145.2	2493.53	2534.54	3792.64	3996.19	3041.66	3668.33	1435.83	1493.54	1475.8	2128.87	1999.96	1972.88
Endogenous	Jak2	NM_001048177.1	986.71	1114.93	1348.09	1657.19	1575.44	1232.82	3288.4	3789.99	2192.48	2830.6	3166.28	2125
Endogenous	Jak3	NM_010589.5	575.43	550.63	517.27	953.81	924.62	744.98	1035.08	1184.93	828.26	1147.77	1282.95	1013.84
Endogenous	Kir3dl1	NM_177749.3	7.38	12.3	11.98	10.78	5.98	5.88	11.06	7.07	6.16	10.42	9.28	3.78
Endogenous	Kir3dl2	NM_177748.2	14.75	23.23	23.97	21.57	26.93	27.92	22.13	14.15	18.48	14.21	11.93	20.79
Endogenous	Kit	NM_001122733.1	9.22	19.13	9.99	8.39	11.97	6.61	1.23	3.54	2.74	4.74	7.95	4.72
Endogenous	Klra1	NM_016659.3	12.91	10.93	9.99	7.19	4.49	8.82	8.61	7.96	7.53	6.63	7.95	5.67
Endogenous	Klra21	NM_053151.1	9.22	4.1	11.98	14.38	5.98	4.41	6.15	2.65	4.11	7.58	5.3	2.83
Endogenous	Klra4	NM_010649.3	16.6	16.4	17.97	22.77	16.46	15.43	14.75	11.5	8.21	13.26	10.6	6.61
Endogenous	Klra5	NM_008463.2	247.14	103.84	83.88	141.39	97.25	144.73	38.11	12.38	33.54	43.56	21.21	68.03
Endogenous	Klra6	NM_008464.2	184.43	42.36	183.74	310.35	40.4	349.71	61.47	12.38	58.18	67.24	13.25	79.37
Endogenous	Klra7	NM_001110323.1	651.05	204.95	489.31	716.56	170.56	966.86	157.35	43.33	302.55	412.89	100.73	512.12
Endogenous	Klra8	NM_010650.3	293.25	112.04	267.62	516.45	98.75	502.53	77.45	28.3	95.15	121.22	30.48	156.85
Endogenous	Klrb1	NM_001099918.1	14.75	19.13	5.99	8.39	8.98	5.88	8.61	3.54	3.42	5.68	9.28	5.67
Endogenous	Klrc1	NM_001136068.1	1545.54	567.03	1543.82	2911.77	894.69	2629.47	194.23	78.7	228.63	416.68	125.91	426.13
Endogenous	Klrc2	NM_001098669.1	71.93	28.69	67.9	105.45	29.92	112.41	13.52	5.31	14.37	19.89	7.95	14.17
Endogenous	Klrc3	NM_021378.1	38.73	21.86	53.92	34.75	11.97	42.61	8.61	4.42	4.11	6.63	9.28	17.95
Endogenous	Klrd1	NM_010654.2	2591.28	1136.79	3165.52	5962.54	1756.47	4710.86	370.02	132.64	316.93	783.17	294.23	760.62
Endogenous	Klrk1	NM_001083322.1	2441.89	1134.05	2424.57	2609.81	896.19	2852.08	215.13	82.24	314.19	443.2	194.83	569.75
Endogenous	Lair1	NM_001113474.1	94.06	103.84	153.78	105.45	85.28	121.22	43.03	48.64	31.49	91.86	99.4	99.21
Endogenous	Lck	NM_010693.2	4924.35	5571.9	6674.56	6029.64	5474.39	6175.11	3155.63	3010.95	3415.02	3760.56	3521.48	3924.96
Endogenous	Lcp2	NM_010696.3	71.93	91.54	157.78	112.64	109.22	87.43	82.36	69.86	72.56	85.23	110	84.09
Endogenous	Lef1	NM_010703.3	822.57	1248.83	1092.46	2029.85	1708.6	1308.49	624.49	649.06	670.82	854.2	873.41	792.74
Endogenous	Lif	NM_008501.2	638.14	1213.3	870.77	341.5	779.49	515.76	3542.86	4731.75	2687.38	3143.11	3757.39	3121.83
Endogenous	Lilra5	NM_001081239.2	12.91	20.49	17.97	17.97	23.94	11.76	8.61	11.5	6.16	5.68	10.6	14.17
Endogenous	Lilra6	NM_011090.2	18.44	16.4	11.98	14.38	11.97	11.76	9.83	20.34	3.42	3.79	13.25	8.5
Endogenous	Lilrb3	NM_011095.2	5.53	5.47	7.99	16.78	19.45	8.82	8.61	9.73	8.21	10.42	10.6	9.45
Endogenous	Lilrb4	NM_013532.2	636.29	543.8	481.32	721.35	843.83	632.57	6595.23	6147.47	2168.53	5316.49	6014.47	2962.15
Endogenous	Litaf	NM_019980.1	293.25	192.65	295.58	231.26	145.13	260.82	211.44	167.13	166.34	166.67	159.04	180.47
Endogenous	Lta	NM_010735.1	3081.87	3824.36	4835.16	521.24	2829.21	1919.02	515.08	609.26	646.18	204.55	720.99	595.26
Endogenous	Ltb	NM_008518.2	2456.64	4675.58	4481.66	3781.71	4822.07	3418.53	1068.27	1365.32	917.93	1483.01	1989.36	1423.91
Endogenous	Ltb4r1	NM_008519.2	134.64	90.18	65.91	170.15	154.1	126.37	170.87	137.95	131.43	201.71	192.18	249.44
Endogenous	Ltb4r2	NM_020490.2	22.13	35.52	27.96	43.14	32.92	16.9	30.73	15.92	12.32	18.94	23.86	12.28
Endogenous	Ltbr	NM_010736.3	18.44	13.66	17.97	11.98	10.47	5.88	19.67	10.61	11.64	14.21	13.25	4.72
Endogenous	Ltf	NM_008522.3	42.42	38.26	17.97	21.57	20.95	11.76	15.98	11.5	15.06	14.21	19.88	11.34
Endogenous	Ly86	NM_010745.2	206.56	243.21	139.8	144.99	178.04	116.08	76.22	61.9	60.24	41.67	43.74	41.57
Endogenous	Ly96	NM_016923.1	79.31	84.71	49.93	55.12	35.91	49.22	49.17	33.6	41.76	43.56	60.97	65.2
Endogenous	Maf	NM_001025577.2	5.53	12.3	13.98	16.78	29.92	11.76	92.2	89.31	34.23	302.09	397.61	179.52
Endogenous	Map4k1	NM_008279.2	429.73	441.32	475.33	480.5	403.96	476.08	237.26	184.81	310.77	250.96	267.72	397.79
Endogenous	Map4k2	NM_009006.2	212.1	286.93	361.49	293.57	306.71	339.43	245.86	271.47	207.41	299.25	381.7	286.29
Endogenous	Map4k4	NM_008696.2	383.62	370.28	499.29	717.76	535.62	574.53	367.56	435.06	383.33	456.46	397.61	367.55
Endogenous	Mapk1	NM_011949.3	1676.49	1662.82	2160.94	1753.05	1458.74	1758.12	921.98	920.53	1234.85	1215.96	1164.99	1522.18
Endogenous	Mapk11	NM_011161.5	35.04	65.58	59.92	55.12	79.3	58.04	51.63	61.01	40.39	55.87	68.92	43.46
Endogenous	Mapk14	NM_011951.2	420.51	501.44	463.34	565.58	489.24	468.74	188.08	191	292.29	431.83	327.36	411.96
Endogenous	Mapkapk2	NM_008551.1	761.71	747.38	687.03	666.23	782.48	707.51	912.15	878.08	831.68	816.32	821.72	910.85
Endogenous	Marco	NM_010766.2	11.07	8.2	9.99	9.59	16.46	14.69	12.29	14.15	6.16	12.31	18.56	11.34
Endogenous	Masp1	NM_008555.2	16.6	8.2	7.99	10.78	10.47	9.55	11.06	7.07	5.48	6.63	11.93	2.83
Endogenous	Masp2	NM_010767.3	12.91	20.49	7.99	28.76	19.45	2.2	13.52	10.61	1	6.63	15.9	10.39
Endogenous	Mbl2	NM_010776.1	27.66	30.06	21.97	23.97	22.44	17.63	46.71	28.3	32.86	20.83	30.48	33.07
Endogenous	Mbp	NM_010777.3	62.71	62.85	89.87	49.13	80.79	50.69	31.96	31.83	33.54	29.36	42.41	41.57
Endogenous	Mif	NM_010798.2	8011.75	8711.73	7157.88	7245.87	8765.91	7820.83	8805.53	8281.22	8964.33	7395.17	7227.17	7738.43
Endogenous	Mme	NM_008604.3	12.91	25.96	19.97	28.76	13.47	18.37	12.29	11.5	6.85	7.58	14.58	7.56
Endogenous	Mr1	NM_008209.4	55.33	91.54	99.86	130.61	104.73	112.41	68.84	76.05	51.34	114.59	82.17	79.37
Endogenous	Ms4a1	NM_007641.5	1023.6	1030.21	499.29	1040.09	810.91	642.12	233.57	189.23	389.49	127.85	117.96	209.76
Endogenous	Msr1	NM_001113326.1	5.53	9.56	9.99	13.18	4.49	5.14	6.15	9.73	4.11	3.79	10.6	6.61
Endogenous	Muc1	NM_013605.1	16.6	8.2	15.98	22.77	10.47	13.96	28.27	11.5	15.74	28.41	14.58	15.12
Endogenous	Mx1	NM_010846.1	586.5	1214.67	641.09	1157.52	999.42	708.98	290.12	534.99	373.74	400.58	518.21	429.91
Endogenous	Myd88	NM_010851.2	324.6	377.11	383.46	352.29	342.62	332.08	216.36	183.93	282.02	268.95	307.48	363.77
Endogenous	Ncam1	NM_001113204.1	11.07	9.56	9.99	14.38	10.47	8.08	7.38	5.31	6.16	5.68	3.98	6.61
Endogenous	Ncf4	NM_008677.2	604.94	534.24	675.05	673.42	556.57	575.27	387.23	368.74	300.5	444.15	447.97	419.52
Endogenous	Nfatc1	NM_016791.4	193.65	198.12	271.62	251.63	209.46	235.1	87.28	93.73	110.21	125.95	116.63	153.07
Endogenous	Nfatc2	NM_001037177.1	582.81	728.25	904.72	642.27	852.8	733.23	547.04	599.54	641.39	772.76	829.67	922.19
Endogenous	Nfatc3	NM_010901.2	507.19	580.69	683.03	728.54	562.55	623.02	286.43	250.25	332.67	400.58	387	429.91
Endogenous	Nfil3	NM_017373.3	763.55	554.73	357.49	590.74	801.93	553.96	2859.37	3140.94	2917.38	3269.06	3578.47	3186.08
Endogenous	Nfkb1	NM_008689.2	1357.42	1463.34	1649.67	1344.45	1161.01	1444.41	1256.35	1192.88	1538.09	1495.32	1558.62	1665.79
Endogenous	Nfkb2	NM_019408.2	584.65	524.67	699.01	618.3	590.98	584.82	558.11	487.23	610.58	518.96	475.8	571.64
Endogenous	Nfkbia	NM_010907.2	158.61	221.35	217.69	264.82	224.42	199.84	196.69	230.8	171.13	175.2	217.36	174.8
Endogenous	Nfkbiz	NM_030612.1	225.01	288.3	311.56	312.75	378.52	232.9	142.6	189.23	145.12	277.47	326.04	199.37
Endogenous	Nod2	NM_145857.2	5.53	8.2	5.99	21.57	4.49	5.88	13.52	5.31	4.11	9.47	7.95	11.34
Endogenous	Nos2	NM_010927.3	44.26	45.09	57.92	33.55	31.42	18.37	30.73	20.34	13.69	29.36	21.21	18.9
Endogenous	Notch1	NM_008714.2	700.84	722.79	860.78	814.82	758.54	863.27	673.66	686.2	768.7	884.5	893.29	929.75
Endogenous	Notch2	NM_010928.1	368.87	450.89	505.29	353.49	347.11	346.04	201.61	217.53	281.33	214.02	200.13	261.73
Endogenous	Nox1	NM_172203.1	12.91	9.56	19.97	23.97	23.94	11.02	14.75	14.15	8.9	11.36	14.58	10.39
Endogenous	Nox3	NM_198958.2	16.6	21.86	5.99	22.77	25.43	17.63	13.52	9.73	8.9	9.47	14.58	13.23
Endogenous	Nox4	NM_015760.4	1.84	4.1	2	3.59	8.98	1	8.61	5.31	1.37	3.79	6.63	9.45
Endogenous	Npc1	NM_008720.2	868.68	658.57	890.74	945.43	664.29	947.02	548.27	552.67	502.43	733.93	743.53	685.03
Endogenous	Nt5e	NM_011851.3	153.08	219.98	281.6	185.73	215.44	187.35	78.68	58.36	78.72	56.82	55.67	84.09
Endogenous	Pax5	NM_008782.2	84.84	99.74	67.9	106.65	95.75	51.43	50.4	41.56	30.8	27.46	29.16	24.57
Endogenous	Pdcd1	NM_008798.1	197.34	157.13	235.67	219.28	115.2	168.25	180.71	142.37	161.54	173.3	140.49	161.57
Endogenous	Pdcd1lg2	NM_021396.2	119.88	95.64	109.84	103.05	67.33	83.76	129.08	155.63	148.54	119.32	120.61	91.65
Endogenous	Pdcd2	NM_008799.2	112.5	84.71	115.84	95.86	76.3	83.02	61.47	55.71	62.29	54.93	47.71	78.42
Endogenous	Pdgfb	NM_011057.3	31.35	46.46	43.94	91.07	76.3	63.18	82.36	91.08	18.48	49.24	63.62	31.18
Endogenous	Pdgfrb	NM_008809.1	18.44	24.59	33.95	33.55	37.4	22.78	25.82	21.22	14.37	11.36	33.13	20.79
Endogenous	Pecam1	NM_008816.2	770.93	993.32	1048.52	1261.77	1026.35	970.53	1046.14	1105.34	1247.86	1082.43	1029.8	1228.32
Endogenous	Phlpp1	NM_133821.3	116.19	142.1	111.84	152.18	169.06	119.02	71.3	61.9	73.24	71.03	45.06	72.75
Endogenous	Phlpp2	NM_001122594.2	173.37	180.36	171.76	150.98	121.19	148.41	67.61	76.05	87.62	61.56	87.47	88.82
Endogenous	Pigr	NM_011082.3	18.44	17.76	9.99	23.97	14.96	11.76	12.29	12.38	7.53	10.42	18.56	8.5
Endogenous	Pla2g2a	NM_001082531.1	7.38	21.86	11.98	20.37	19.45	11.76	4.92	10.61	8.9	9.47	11.93	12.28
Endogenous	Pla2g2e	NM_012044.2	18.44	36.89	21.97	38.34	28.43	13.96	23.36	17.69	10.95	16.1	22.53	13.23
Endogenous	Plau	NM_008873.2	7.38	16.4	19.97	20.37	23.94	16.16	9.83	11.5	8.21	9.47	19.88	13.23
Endogenous	Plaur	NM_011113.3	57.17	64.22	57.92	97.06	82.29	49.22	19.67	28.3	22.59	19.89	15.9	19.84
Endogenous	Pml	NM_008884.2	1141.64	1471.54	828.83	1546.95	1172.98	829.47	819.95	860.4	720.1	959.32	927.75	829.59
Endogenous	Pou2f2	NM_001163554.1	140.17	146.2	151.79	183.33	158.59	154.29	60.24	76.05	66.4	78.6	83.5	93.54
Endogenous	Pparg	NM_011146.1	29.51	32.79	41.94	39.54	35.91	50.69	298.72	256.44	253.95	187.51	167	267.4
Endogenous	Ppbp	NM_023785.2	16.6	17.76	17.97	9.59	16.46	9.55	11.06	12.38	6.85	10.42	14.58	13.23
Endogenous	Prdm1	NM_007548.3	403.91	202.22	119.83	208.5	82.29	130.04	217.59	162.71	292.29	264.21	257.12	302.36
Endogenous	Prf1	NM_011073.2	2559.92	974.19	647.09	705.77	561.05	599.51	1196.12	356.36	1047.98	778.44	404.23	1131
Endogenous	Prim1	NM_008921.2	1078.93	1076.67	1318.14	965.8	745.08	1016.08	544.58	496.08	726.95	661.96	660.03	919.35
Endogenous	Prkcd	NM_011103.2	422.35	400.34	447.37	378.65	314.19	345.31	290.12	276.78	297.76	335.24	360.5	368.5
Endogenous	Psmb10	NM_013640.3	114.35	117.5	145.79	92.27	94.26	105.8	54.09	41.56	49.97	60.61	37.11	68.98
Endogenous	Psmb11	NM_175204.4	20.29	13.66	7.99	22.77	13.47	13.22	11.06	9.73	8.21	8.52	25.18	10.39
Endogenous	Psmb5	NM_011186.1	1093.69	1094.43	1276.2	828	800.44	969.8	638.01	534.99	858.37	625.97	640.15	957.15
Endogenous	Psmb7	NM_011187.1	2132.04	1922.43	2308.74	1427.13	1348.03	1824.25	1225.62	1046.98	1601.07	1119.36	1133.18	1664.85
Endogenous	Psmb9	NM_013585.2	986.71	1235.16	1152.37	1058.06	938.08	864	638.01	620.76	528.44	722.57	723.65	752.11
Endogenous	Psmc2	NM_011188.3	2104.38	2064.53	2410.59	1406.76	1403.38	1710.37	980.99	861.28	1685.95	1084.32	1080.17	1594.93
Endogenous	Psmd7	NM_010817.2	1768.71	1742.07	2130.99	1222.22	1238.81	1553.88	885.1	760.47	1410.77	893.97	962.21	1505.17
Endogenous	Ptafr	NM_001081211.1	16.6	24.59	17.97	29.96	31.42	14.69	9.83	13.26	7.53	8.52	14.58	8.5
Endogenous	Ptger4	NM_008965.1	105.13	121.6	201.71	97.06	119.69	101.39	74.99	83.12	82.14	94.7	92.78	140.78
Endogenous	Ptgs2	NM_011198.3	7.38	9.56	17.97	16.78	10.47	9.55	14.75	6.19	8.21	13.26	10.6	10.39
Endogenous	Ptk2	NM_007982.2	29.51	32.79	45.94	22.77	43.39	24.24	47.94	40.68	25.33	35.99	37.11	25.51
Endogenous	Ptpn2	NM_001127177.1	601.25	705.03	776.9	694.99	737.6	672.98	906	964.74	861.8	931.85	1028.48	995.89
Endogenous	Ptpn22	NM_008979.1	2543.33	1944.29	2652.25	3615.15	2262.17	3140.82	1180.13	1150.44	1247.86	1804.99	1553.32	1782.01
Endogenous	Ptpn6	NM_013545.2	1222.79	1710.65	1523.85	1647.61	1639.77	1336.41	652.76	641.98	605.11	629.76	613.64	514.95
Endogenous	Ptprc	NM_011210.3	6455.14	6854.88	9131.09	7462.76	6295.77	7458.62	2945.42	2818.18	3239.1	5031.44	4857.44	4848.09
Endogenous	Rae1	NM_175112.5	734.04	765.15	986.61	611.11	656.81	772.9	469.6	382.89	638.65	430.89	429.42	602.82
Endogenous	Rag1	NM_009019.2	20.29	30.06	13.98	23.97	20.95	17.63	45.48	34.49	26.01	25.57	31.81	31.18
Endogenous	Rag2	NM_009020.3	16.6	19.13	9.99	19.17	11.97	13.96	3.69	6.19	4.79	3.79	13.25	8.5
Endogenous	Rela	NM_009045.4	437.11	373.01	447.37	460.13	421.91	448.16	322.08	314.8	321.72	401.53	413.51	447.87
Endogenous	Relb	NM_009046.2	344.89	368.91	545.23	470.92	397.97	415.1	334.37	294.46	288.18	338.08	372.43	356.21
Endogenous	Rorc	NM_011281.2	23.98	43.72	45.94	47.93	38.9	39.67	22.13	22.11	19.85	26.52	33.13	23.62
Endogenous	Runx1	NM_001111021.1	250.83	415.36	479.32	336.71	448.84	376.16	334.37	430.64	503.8	580.51	539.42	507.39
Endogenous	Runx3	NM_019732.2	1268.9	746.02	1050.51	1270.15	783.98	1047.67	767.09	361.67	796.08	790.75	406.88	827.7
Endogenous	S100a8	NM_013650.2	228.7	27.33	69.9	195.32	64.33	13.22	15.98	21.22	4.79	14.21	23.86	22.68
Endogenous	S100a9	NM_009114.2	221.32	15.03	25.96	183.33	64.33	8.08	14.75	8.84	5.48	6.63	2.65	8.5
Endogenous	Sele	NM_011345.2	14.75	23.23	17.97	17.97	16.46	8.08	9.83	11.5	8.21	11.36	14.58	2.83
Endogenous	Sell	NM_001164059.1	2030.6	4011.55	2859.96	7106.88	5646.45	3912.25	1534.18	1967.51	1118.49	2722.64	3033.74	1697.92
Endogenous	Selplg	NM_009151.3	31.35	32.79	27.96	53.92	37.4	38.94	17.21	17.69	14.37	22.73	26.51	20.79
Endogenous	Serping1	NM_009776.3	14.75	25.96	17.97	14.38	10.47	13.22	18.44	13.26	9.58	13.26	11.93	8.5
Endogenous	Sh2d1a	NM_011364.3	1069.71	821.16	1433.97	1634.43	1015.88	1484.82	1290.77	1389.19	876.86	1128.83	939.68	822.03
Endogenous	Sigirr	NM_023059.3	339.36	359.35	317.55	526.04	499.71	445.96	676.12	725.99	532.55	664.8	682.56	578.26
Endogenous	Ski	NM_011385.2	230.54	334.75	333.53	269.61	299.23	232.16	188.08	196.31	171.81	321.04	258.44	306.14
Endogenous	Slamf1	NM_013730.4	167.83	284.2	229.68	318.74	412.94	184.41	384.77	494.31	345.68	348.5	426.77	383.61
Endogenous	Slamf7	NM_144539.5	1289.18	810.23	653.08	735.73	695.71	764.08	1289.54	1946.29	822.78	1250.99	1257.76	883.45
Endogenous	Smad3	NM_016769.3	274.8	345.68	579.18	443.36	456.32	539.27	287.66	308.61	282.02	438.46	486.41	442.2
Endogenous	Smad5	NM_008541.2	221.32	252.77	283.6	328.32	293.24	266.69	199.15	204.27	183.45	259.48	262.42	220.15
Endogenous	Socs1	NM_009896.2	1602.72	2116.45	1975.21	1252.18	2106.57	1487.76	2035.73	2276.12	2275.99	2570.17	3333.27	3284.35
Endogenous	Socs3	NM_007707.2	108.82	165.33	99.86	263.62	287.26	156.49	306.1	408.53	161.54	351.34	458.57	218.26
Endogenous	Spn	NM_001037810.1	2657.67	2728.56	3696.77	2933.34	2669.12	2703.68	1444.44	1225.6	1468.96	2080.57	1860.8	2203.42
Endogenous	Src	NM_001025395.2	16.6	21.86	21.97	16.78	13.47	18.37	24.59	28.3	22.59	16.1	22.53	17.01
Endogenous	Stat1	NM_009283.3	1479.15	2209.36	2208.88	2099.35	1590.4	1281.31	832.24	904.61	555.14	1141.14	1154.39	858.88
Endogenous	Stat2	NM_019963.1	88.53	183.09	83.88	162.96	173.55	107.27	86.05	145.02	99.25	143.94	176.27	115.27
Endogenous	Stat3	NM_213659.2	1272.58	1308.95	1374.06	1800.98	1683.16	1257.8	2502.87	2634.25	2028.89	2177.17	2284.92	1935.08
Endogenous	Stat4	NM_011487.4	1058.64	1149.08	1352.09	1930.4	1234.32	1408.41	510.16	479.28	443.56	908.18	653.4	686.92
Endogenous	Stat5a	NM_011488.2	239.76	276	329.53	305.56	254.34	256.41	320.85	389.96	301.87	293.57	331.34	298.58
Endogenous	Stat5b	NM_011489.3	780.15	800.67	1008.57	1310.9	1060.77	1049.88	1037.54	1237.1	841.95	1183.76	1228.61	890.06
Endogenous	Stat6	NM_009284.2	1062.33	1082.13	1396.03	1343.25	1166.99	1201.96	1021.55	1184.93	1018.55	1043.6	1035.1	904.23
Endogenous	Syk	NM_011518.2	411.28	269.17	173.75	294.77	248.36	165.31	70.07	50.4	65.03	51.14	50.36	122.83
Endogenous	Tagap	NM_145968.2	92.22	139.37	173.75	194.12	164.58	121.96	79.9	61.9	46.55	71.97	74.22	66.14
Endogenous	Tal1	NM_011527.2	23.98	31.43	19.97	39.54	35.91	19.84	20.9	15.03	11.64	20.83	22.53	17.95
Endogenous	Tap1	NM_001161730.1	1178.52	1431.91	1282.19	1554.14	1116.12	1125.55	902.31	875.43	778.29	1102.31	1036.43	1005.33
Endogenous	Tapbp	NM_009318.2	726.66	918.17	828.83	890.31	697.2	678.86	549.5	523.49	559.93	757.6	689.19	710.54
Endogenous	Tbk1	NM_019786.4	343.04	348.41	413.42	301.96	312.69	304.9	276.59	206.92	244.37	260.43	258.44	284.4
Endogenous	Tbx21	NM_019507.1	201.03	151.66	273.61	294.77	146.62	299.76	77.45	45.1	104.73	128.79	86.15	108.66
Endogenous	Tcf4	NM_013685.1	523.79	474.12	211.7	335.51	272.3	212.33	258.15	211.34	112.94	146.79	137.84	201.26
Endogenous	Tcf7	NM_009331.3	595.72	1146.35	1709.58	4080.07	2422.26	2826.37	188.08	236.99	199.88	399.64	433.39	343.93
Endogenous	Tfrc	NM_011638.3	7469.52	7383.65	8162.46	4414.39	5327.77	6671.76	4199.31	3584.84	6666.44	3680.06	3573.16	6244.6
Endogenous	Tgfb1	NM_011577.1	2250.08	2026.27	2344.69	1890.85	1834.27	2237.15	2521.31	2291.15	3337.67	2415.81	2474.44	3609.38
Endogenous	Tgfb2	NM_009367.1	9.22	8.2	11.98	15.58	7.48	7.35	4.92	7.96	5.48	6.63	14.58	6.61
Endogenous	Tgfb3	NM_009368.2	18.44	23.23	31.95	43.14	43.39	27.18	108.18	174.2	20.54	127.85	147.11	35.9
Endogenous	Tgfbi	NM_009369.4	11.07	17.76	9.99	22.77	13.47	6.61	8.61	9.73	8.21	16.1	6.63	12.28
Endogenous	Tgfbr1	NM_009370.2	272.96	307.42	549.22	275.6	200.48	348.98	285.2	274.12	522.28	360.81	376.4	647.23
Endogenous	Tgfbr2	NM_009371.2	999.62	1015.18	1264.21	1780.61	1380.94	1386.37	969.92	980.66	663.29	1127.88	1150.41	949.59
Endogenous	Thy1	NM_009382.3	3747.67	3659.03	5052.86	3252.08	3231.67	3727.84	2178.33	1742.02	2439.59	2477.37	2272.99	3007.5
Endogenous	Tigit	NM_001146325.1	95.9	71.05	127.82	182.14	85.28	152.82	265.53	210.46	182.08	456.46	371.1	286.29
Endogenous	Tirap	NM_001177847.1	118.04	102.47	67.9	93.46	56.85	59.51	77.45	69.86	54.76	47.35	53.01	45.35
Endogenous	Tlr1	NM_030682.1	201.03	353.88	355.5	406.21	438.37	303.43	131.54	145.91	103.36	191.3	257.12	171.97
Endogenous	Tlr2	NM_011905.2	44.26	27.33	55.92	34.75	35.91	29.39	20.9	21.22	13.69	19.89	27.83	22.68
Endogenous	Tlr3	NM_126166.2	9.22	27.33	19.97	29.96	10.47	16.16	11.06	14.15	6.85	7.58	10.6	8.5
Endogenous	Tlr4	NM_021297.2	97.75	54.65	31.95	67.1	28.43	34.53	23.36	28.3	21.22	68.18	75.55	62.36
Endogenous	Tlr5	NM_016928.2	18.44	21.86	13.98	25.16	19.45	13.96	25.82	20.34	14.37	16.1	22.53	10.39
Endogenous	Tlr8	NM_133212.2	23.98	23.23	19.97	23.97	20.95	16.9	24.59	12.38	13.69	10.42	14.58	10.39
Endogenous	Tlr9	NM_031178.2	60.86	60.12	33.95	73.09	80.79	33.06	19.67	20.34	26.7	21.78	22.53	11.34
Endogenous	Tmem173	NM_028261.1	426.04	495.98	537.24	497.28	453.33	438.61	313.47	366.97	338.83	338.08	345.92	374.17
Endogenous	Tnf	NM_013693.1	446.33	520.57	673.05	309.15	480.26	491.51	100.8	101.69	128	107.96	169.65	157.79
Endogenous	Tnfaip3	NM_009397.2	204.72	217.25	219.69	436.17	353.09	256.41	874.04	1119.49	385.38	806.85	755.45	362.83
Endogenous	Tnfaip6	NM_009398.2	5.53	4.1	3.99	3.59	8.98	1	7.38	4.42	3.42	3.79	1.33	1.89
Endogenous	Tnfrsf11a	NM_009399.3	59.02	124.34	77.89	131.81	98.75	69.06	28.27	67.2	44.49	47.35	62.29	30.24
Endogenous	Tnfrsf13b	NM_021349.1	374.4	297.86	247.65	282.79	254.34	254.2	205.29	215.76	224.52	250.01	270.37	291.96
Endogenous	Tnfrsf13c	NM_028075.2	193.65	170.79	97.86	130.61	70.32	70.53	54.09	60.13	32.17	39.77	42.41	41.57
Endogenous	Tnfrsf14	NM_178931.2	147.55	157.13	195.72	230.07	184.03	206.45	106.95	138.83	95.83	143	119.28	121.89
Endogenous	Tnfrsf17	NM_011608.1	27.66	25.96	19.97	20.37	14.96	13.22	18.44	15.03	18.48	14.21	11.93	13.23
Endogenous	Tnfrsf1b	NM_011610.3	236.07	222.71	341.52	264.82	194.5	271.84	147.52	132.64	209.46	157.2	210.73	285.35
Endogenous	Tnfrsf4	NM_011659.2	544.08	1206.47	651.08	475.71	1303.14	256.41	4499.26	5054.51	3211.72	3397.86	4129.81	2181.69
Endogenous	Tnfrsf8	NM_009401.2	929.54	573.86	405.43	986.17	731.61	1185.8	3159.32	2965.85	4059.82	3441.42	3244.48	4160.23
Endogenous	Tnfrsf9	NM_001077508.1	435.26	262.34	181.74	188.13	300.72	171.18	871.58	919.64	457.94	618.39	622.92	488.49
Endogenous	Tnfsf10	NM_009425.2	328.29	207.68	593.16	292.38	172.06	396	153.66	99.04	230.68	139.21	115.31	199.37
Endogenous	Tnfsf11	NM_011613.3	212.1	260.97	447.37	150.98	187.02	113.88	56.55	53.94	93.09	20.83	31.81	46.3
Endogenous	Tnfsf12	NM_011614.3	18.44	19.13	15.98	10.78	20.95	11.02	17.21	7.07	8.21	16.1	23.86	14.17
Endogenous	Tnfsf13b	NM_033622.1	29.51	40.99	25.96	53.92	40.4	31.59	65.15	63.67	107.47	42.62	49.04	46.3
Endogenous	Tnfsf14	NM_019418.2	75.62	69.68	163.77	88.67	74.81	119.02	122.93	152.98	72.56	74.81	104.7	97.32
Endogenous	Tnfsf15	NM_177371.3	12.91	8.2	13.98	13.18	14.96	11.76	9.83	10.61	10.27	13.26	3.98	7.56
Endogenous	Tnfsf18	NM_183391.3	14.75	31.43	21.97	22.77	20.95	19.1	11.06	10.61	16.43	12.31	14.58	15.12
Endogenous	Tnfsf8	NM_009403.2	99.59	217.25	223.68	161.77	212.45	218.2	43.03	81.35	45.18	80.5	98.08	97.32
Endogenous	Tollip	NM_023764.3	418.66	463.19	523.26	511.66	511.68	512.08	330.68	380.24	410.02	403.42	377.73	459.2
Endogenous	Traf1	NM_009421.3	367.02	422.2	499.29	729.74	528.14	627.43	483.12	396.15	291.6	447.93	449.3	360.94
Endogenous	Traf2	NM_009422.2	197.34	210.41	273.61	216.88	155.6	220.41	113.1	121.15	146.48	151.52	185.55	179.52
Endogenous	Traf3	NM_001048206.1	134.64	147.56	175.75	140.2	161.58	159.43	95.89	91.96	102.68	99.44	106.03	147.4
Endogenous	Traf4	NM_009423.4	40.58	45.09	55.92	40.74	43.39	30.86	35.65	41.56	23.96	30.3	41.09	29.29
Endogenous	Traf5	NM_011633.1	276.65	347.05	351.5	270.81	212.45	269.63	105.72	88.43	109.52	141.1	120.61	158.74
Endogenous	Traf6	NM_009424.2	466.61	483.68	577.18	466.12	483.25	470.2	597.44	656.13	652.34	507.6	698.46	664.24
Endogenous	Trem1	NM_021406.3	11.07	17.76	13.98	13.18	16.46	8.08	9.83	10.61	6.85	9.47	15.9	14.17
Endogenous	Trem2	NM_031254.2	9.22	6.83	11.98	11.98	11.97	5.14	3.69	8.84	4.11	5.68	3.98	5.67
Endogenous	Trp53	NM_011640.1	732.2	754.21	790.88	736.93	632.87	744.25	446.24	382.01	580.46	474.45	542.07	702.98
Endogenous	Tslp	NM_021367.1	3.69	19.13	11.98	16.78	13.47	8.08	12.29	20.34	3.42	13.26	14.58	7.56
Endogenous	Tyk2	NM_018793.2	114.35	124.34	131.81	156.97	125.68	135.18	105.72	97.27	101.99	119.32	115.31	120
Endogenous	Tyrobp	NM_011662.2	538.54	154.4	127.82	221.68	97.25	125.63	66.38	38.91	36.28	64.4	68.92	80.31
Endogenous	Ube2l3	NM_009456.2	750.64	714.59	860.78	734.53	596.96	719.27	404.44	389.08	607.84	490.55	446.65	634.95
Endogenous	Vcam1	NM_011693.2	16.6	16.4	7.99	17.97	19.45	8.82	9.83	13.26	11.64	6.63	7.95	14.17
Endogenous	Vtn	NM_011707.2	11.07	13.66	11.98	10.78	8.98	5.14	4.92	5.31	3.42	7.58	6.63	10.39
Endogenous	Xbp1	NM_013842.2	6510.47	3654.94	2935.85	3164.6	2220.28	2713.96	4179.64	4076.5	4247.38	3793.71	4608.27	5896.89
Endogenous	Xcl1	NM_008510.1	315.38	98.38	1553.8	109.04	62.84	283.59	20.9	15.92	13.01	14.21	19.88	16.06
Endogenous	Xcr1	NM_011798.4	7.38	9.56	11.98	8.39	13.47	8.08	6.15	8.84	6.16	5.68	6.63	3.78
Endogenous	Zap70	NM_009539.2	420.51	505.54	625.12	659.04	589.48	528.98	501.56	555.32	440.14	513.28	507.61	503.61
Endogenous	Zbtb7b	NM_009565.4	112.5	235.01	119.83	222.88	233.4	118.29	137.68	175.97	112.94	182.77	212.06	122.83
Endogenous	Zeb1	NM_011546.2	457.39	444.06	489.31	433.77	442.86	432.74	417.96	409.42	360.74	404.37	414.84	461.09

## Sheet: Analyzed data (C)
	Gene	Acc #	Th0 1	Th0 2	Th03	AVG	Th0+IL-6/21 1	Th0+IL-6/21 2	Th0+IL-6/21 3	AVG	Th0+IL-4 1	Th0+IL-4 2	Th0+IL-4 3	AVG	Th0+IL-4+IL-6/21 1	Th0+IL-4+IL-6/21 2	Th0+IL-4+IL-6/21 3	AVG
Endogenous	Il5	NM_010558.1	11.07	9.56	11.98	10.87	10.78	10.47	11.76	11.0033	1067.04	961.2	423.71	817.317	132.58	196.15	214.48	181.07
Endogenous	Il10	NM_010548.1	46.11	42.36	17.97	35.48	39.54	37.4	19.1	32.0133	1423.54	1283.96	1376.55	1361.35	1337.17	1411.51	1518.4	1422.36
Endogenous	Il1r2	NM_010555.4	23.98	42.36	3.99	23.4433	64.71	71.81	21.31	52.61	1118.67	1159.28	221.1	833.017	1298.34	1188.85	461.09	982.76
Endogenous	Il13	NM_008355.2	40.58	49.19	43.94	44.57	41.94	28.43	27.18	32.5167	1594.41	1349.4	616.06	1186.62	302.09	369.77	512.12	394.66
Endogenous	Il4	NM_021283.1	20.29	24.59	25.96	23.6133	21.57	26.93	22.78	23.76	350.35	496.08	247.79	364.74	357.97	527.49	279.68	388.38
Endogenous	Ccr8	NM_007720.2	25.82	21.86	21.97	23.2167	27.56	23.94	5.14	18.88	244.63	318.34	232.73	265.233	345.66	418.81	348.65	371.04
Endogenous	Lilrb4	NM_013532.2	636.29	543.8	481.32	553.803	721.35	843.83	632.57	732.583	6595.23	6147.47	2168.53	4970.41	5316.49	6014.47	2962.15	4764.37
Endogenous	Pparg	NM_011146.1	29.51	32.79	41.94	34.7467	39.54	35.91	50.69	42.0467	298.72	256.44	253.95	269.703	187.51	167	267.4	207.303
Endogenous	Maf	NM_001025577.2	5.53	12.3	13.98	10.6033	16.78	29.92	11.76	19.4867	92.2	89.31	34.23	71.9133	302.09	397.61	179.52	293.073
Endogenous	Gata3	NM_008091.3	260.05	352.51	511.28	374.613	644.66	359.07	348.98	450.903	2271.76	2408.76	2477.92	2386.15	2963.18	2877.35	2984.82	2941.78
Endogenous	Tnfrsf8	NM_009401.2	929.54	573.86	405.43	636.277	986.17	731.61	1185.8	967.86	3159.32	2965.85	4059.82	3395	3441.42	3244.48	4160.23	3615.38
Endogenous	Nfil3	NM_017373.3	763.55	554.73	357.49	558.59	590.74	801.93	553.96	648.877	2859.37	3140.94	2917.38	2972.56	3269.06	3578.47	3186.08	3344.54
Endogenous	Tnfrsf4	NM_011659.2	544.08	1206.47	651.08	800.543	475.71	1303.14	256.41	678.42	4499.26	5054.51	3211.72	4255.16	3397.86	4129.81	2181.69	3236.45
Endogenous	Tgfb3	NM_009368.2	18.44	23.23	31.95	24.54	43.14	43.39	27.18	37.9033	108.18	174.2	20.54	100.973	127.85	147.11	35.9	103.62
Endogenous	Lif	NM_008501.2	638.14	1213.3	870.77	907.403	341.5	779.49	515.76	545.583	3542.86	4731.75	2687.38	3654	3143.11	3757.39	3121.83	3340.78
Endogenous	Ctla4	NM_009843.3	796.75	1139.52	842.81	926.36	2168.85	1880.65	990.37	1679.96	3957.14	4273.69	2614.83	3615.22	4094.85	3538.7	1592.09	3075.21
Endogenous	Tnfaip3	NM_009397.2	204.72	217.25	219.69	213.887	436.17	353.09	256.41	348.557	874.04	1119.49	385.38	792.97	806.85	755.45	362.83	641.71
Endogenous	Batf	NM_016767.2	689.78	759.68	854.79	768.083	965.8	728.62	726.61	807.01	2595.07	2673.16	2898.21	2722.15	3311.68	3488.34	3242.77	3347.6
Endogenous	Hc	NM_010406.1	11.07	5.47	9.99	8.84333	2.4	5.98	6.61	4.99667	35.65	31.83	22.59	30.0233	51.14	37.11	26.46	38.2367
Endogenous	Cxcr4	NM_009911.3	204.72	209.05	171.76	195.177	437.36	393.49	238.78	356.543	699.48	722.45	496.95	639.627	1679.04	1438.01	779.51	1298.85
Endogenous	Icos	NM_017480.1	1241.23	1358.13	1182.33	1260.56	2086.17	2341.47	1956.49	2128.04	3311.75	3635.25	5411.05	4119.35	5809.88	6761.97	7424.74	6665.53
Endogenous	Ccr4	NM_009916.2	88.53	129.8	159.77	126.033	109.04	170.56	115.35	131.65	352.81	452.75	397.7	401.087	356.07	490.38	402.51	416.32
Endogenous	Il4ra	NM_001008700.3	1399.84	2300.9	2266.8	1989.18	2352.18	2854.64	1948.41	2385.08	5922.8	6265.96	6608.94	6265.9	6654.61	8344.45	7631.66	7543.57
Endogenous	Emr1	NM_010130.1	22.13	23.23	37.95	27.77	31.15	25.43	16.16	24.2467	77.45	104.34	67.08	82.9567	142.05	176.27	120.94	146.42
Endogenous	Fn1	NM_010233.1	12.91	17.76	13.98	14.8833	19.17	16.46	8.08	14.57	46.71	72.51	10.27	43.1633	22.73	26.51	7.56	18.9333
Endogenous	Il19	NM_001009940.1	23.98	27.33	15.98	22.43	20.37	40.4	17.63	26.1333	38.11	43.33	106.1	62.5133	22.73	26.51	49.13	32.79
Endogenous	Jak2	NM_001048177.1	986.71	1114.93	1348.09	1149.91	1657.19	1575.44	1232.82	1488.48	3288.4	3789.99	2192.48	3090.29	2830.6	3166.28	2125	2707.29
Endogenous	Aicda	NM_009645.2	53.49	75.15	17.97	48.87	53.92	76.3	34.53	54.9167	151.2	138.83	99.25	129.76	68.18	111.33	93.54	91.0167
Endogenous	Tnfrsf9	NM_001077508.1	435.26	262.34	181.74	293.113	188.13	300.72	171.18	220.01	871.58	919.64	457.94	749.72	618.39	622.92	488.49	576.6
Endogenous	H2-Q10	NM_010391.4	433.42	295.13	199.72	309.423	434.97	354.59	415.84	401.8	985.9	988.62	352.52	775.68	608.92	593.76	254.17	485.617
Endogenous	Hif1a	NM_010431.1	2790.46	3094.74	2598.33	2827.84	3984.21	4736.79	2936.57	3885.86	7609.41	7985.87	5628.03	7074.44	7774.92	9143.64	6580.03	7832.86
Endogenous	Tnfsf13b	NM_033622.1	29.51	40.99	25.96	32.1533	53.92	40.4	31.59	41.97	65.15	63.67	107.47	78.7633	42.62	49.04	46.3	45.9867
Endogenous	Ebi3	NM_015766.2	261.89	259.6	187.73	236.407	319.94	210.96	158.69	229.863	587.61	771.09	328.56	562.42	585.25	605.69	324.09	505.01
Endogenous	Socs3	NM_007707.2	108.82	165.33	99.86	124.67	263.62	287.26	156.49	235.79	306.1	408.53	161.54	292.057	351.34	458.57	218.26	342.723
Endogenous	Tigit	NM_001146325.1	95.9	71.05	127.82	98.2567	182.14	85.28	152.82	140.08	265.53	210.46	182.08	219.357	456.46	371.1	286.29	371.283
Endogenous	Irf4	NM_013674.1	829.95	591.62	399.44	607.003	654.25	460.81	610.53	575.197	1245.29	1403.34	1373.13	1340.59	767.07	1122.58	1216.98	1035.54
Endogenous	Csf1	NM_001113530.1	27.66	50.55	37.95	38.72	50.33	23.94	40.41	38.2267	74.99	74.28	101.31	83.5267	55.87	50.36	90.71	65.6467
Endogenous	Il7r	NM_008372.3	414.97	403.07	495.3	437.78	2210.79	1306.13	1473.8	1663.57	974.84	1022.22	819.36	938.807	1686.62	1545.37	1007.22	1413.07
Endogenous	Bcl3	NM_033601.3	118.04	184.45	119.83	140.773	214.49	254.34	166.78	211.87	307.33	362.55	234.79	301.557	356.07	425.44	281.57	354.36
Endogenous	Gfi1	NM_010278.2	127.26	79.25	135.81	114.107	143.79	133.16	112.41	129.787	229.88	217.53	252.58	233.33	244.33	208.08	223.93	225.447
Endogenous	Gzma	NM_010370.2	2812.6	1034.31	1182.33	1676.41	1570.92	653.81	1361.39	1195.37	4923.38	3110.87	2088.44	3374.23	14625.6	7201.99	10009.9	10612.5
Endogenous	Il2ra	NM_008367.2	16196.9	18487.8	14783.1	16489.3	11503.3	14901.6	11451.7	12618.9	34292.8	30425.2	33739.5	32819.1	27275.7	32174.4	36948.9	32133
Endogenous	Nox4	NM_015760.4	1.84	4.1	2	2.64667	3.59	8.98	1	4.52333	8.61	5.31	1.37	5.09667	3.79	6.63	9.45	6.62333
Endogenous	Sigirr	NM_023059.3	339.36	359.35	317.55	338.753	526.04	499.71	445.96	490.57	676.12	725.99	532.55	644.887	664.8	682.56	578.26	641.873
Endogenous	Cd53	NM_007651.3	437.11	509.64	437.38	461.377	937.04	807.92	683.27	809.41	867.89	962.97	755.01	861.957	1206.49	1282.95	902.34	1130.59
Endogenous	Cd81	NM_133655.2	888.96	874.45	535.24	766.217	612.31	849.81	504	655.373	1412.47	1677.47	1180.09	1423.34	1027.5	1367.77	1104.55	1166.61
Endogenous	Jak3	NM_010589.5	575.43	550.63	517.27	547.777	953.81	924.62	744.98	874.47	1035.08	1184.93	828.26	1016.09	1147.77	1282.95	1013.84	1148.19
Endogenous	Cdkn1a	NM_007669.4	1560.3	1198.27	1080.47	1279.68	1078.43	1234.32	1493.63	1268.79	2484.43	2504.26	2096.65	2361.78	1418.61	1495	2137.28	1683.63
Endogenous	Stat3	NM_213659.2	1272.58	1308.95	1374.06	1318.53	1800.98	1683.16	1257.8	1580.65	2502.87	2634.25	2028.89	2388.67	2177.17	2284.92	1935.08	2132.39
Endogenous	Slamf1	NM_013730.4	167.83	284.2	229.68	227.237	318.74	412.94	184.41	305.363	384.77	494.31	345.68	408.253	348.5	426.77	383.61	386.293
Endogenous	Folr4	NM_022888.2	49.8	132.53	107.85	96.7267	110.24	237.89	98.45	148.86	153.66	259.98	93.09	168.91	222.55	376.4	191.81	263.587
Endogenous	Il21r	NM_021887.1	206.56	385.31	361.49	317.787	436.17	460.81	407.76	434.913	569.17	686.2	401.81	552.393	524.64	660.03	498.89	561.187
Endogenous	Il10ra	NM_008348.2	237.92	286.93	447.37	324.073	281.59	327.66	200.57	269.94	580.23	588.93	455.2	541.453	305.88	413.51	309.92	343.103
Endogenous	Rag1	NM_009019.2	20.29	30.06	13.98	21.4433	23.97	20.95	17.63	20.85	45.48	34.49	26.01	35.3267	25.57	31.81	31.18	29.52
Endogenous	Il17rb	NM_019583.3	14.75	17.76	9.99	14.1667	16.78	5.98	12.49	11.75	22.13	11.5	35.59	23.0733	51.14	31.81	62.36	48.4367
Endogenous	Ets1	NM_001038642.1	2947.23	4584.04	5410.35	4313.87	6758.18	6206	5114.21	6026.13	7088.19	8629.62	5359.71	7025.84	8576.08	10571	7269.78	8805.64
Endogenous	Ahr	NM_013464.4	82.99	57.39	39.94	60.1067	43.14	35.91	30.86	36.6367	99.57	120.26	71.87	97.2333	46.4	110	79.37	78.59
Endogenous	Pdgfb	NM_011057.3	31.35	46.46	43.94	40.5833	91.07	76.3	63.18	76.85	82.36	91.08	18.48	63.9733	49.24	63.62	31.18	48.0133
Endogenous	Il12a	NM_008351.1	16.6	10.93	5.99	11.1733	13.18	10.47	12.49	12.0467	20.9	21.22	10.27	17.4633	12.31	18.56	17.01	15.96
Endogenous	Cd83	NM_009856.2	352.27	409.9	337.52	366.563	319.94	266.31	252.73	279.66	572.86	695.04	427.82	565.24	196.03	250.49	231.49	226.003
Endogenous	Ltb4r1	NM_008519.2	134.64	90.18	65.91	96.91	170.15	154.1	126.37	150.207	170.87	137.95	131.43	146.75	201.71	192.18	249.44	214.443
Endogenous	Il12rb2	NM_008354.3	457.39	389.4	381.46	409.417	890.31	529.64	556.9	658.95	837.16	652.59	322.4	604.05	577.67	428.09	360.94	455.567
Endogenous	Slamf7	NM_144539.5	1289.18	810.23	653.08	917.497	735.73	695.71	764.08	731.84	1289.54	1946.29	822.78	1352.87	1250.99	1257.76	883.45	1130.73
Endogenous	Cd82	NM_001271430.1	1078.93	1110.83	1378.05	1189.27	887.91	976.98	975.67	946.853	1633.75	1692.5	1759.87	1695.37	1718.82	1903.21	2030.51	1884.18
Endogenous	Lilrb3	NM_011095.2	5.53	5.47	7.99	6.33	16.78	19.45	8.82	15.0167	8.61	9.73	8.21	8.85	10.42	10.6	9.45	10.1567
Endogenous	Cd28	NM_007642.4	123.57	173.52	179.75	158.947	355.88	249.86	226.29	277.343	213.9	240.52	210.14	221.52	354.18	343.27	208.81	302.087
Endogenous	Il12rb1	NM_008353.2	210.25	192.65	219.69	207.53	190.52	179.54	210.12	193.393	303.64	296.23	267.64	289.17	335.24	336.64	317.47	329.783
Endogenous	Cxcl13	NM_018866.2	7.38	10.93	3.99	7.43333	5.99	4.49	7.35	5.94333	6.15	13.26	11.64	10.35	3.79	7.95	9.45	7.06333
Endogenous	Cxcr1	NM_178241.4	18.44	21.86	27.96	22.7533	22.77	31.42	22.78	25.6567	36.88	45.1	12.32	31.4333	29.36	45.06	11.34	28.5867
Endogenous	Muc1	NM_013605.1	16.6	8.2	15.98	13.5933	22.77	10.47	13.96	15.7333	28.27	11.5	15.74	18.5033	28.41	14.58	15.12	19.37
Endogenous	Mbl2	NM_010776.1	27.66	30.06	21.97	26.5633	23.97	22.44	17.63	21.3467	46.71	28.3	32.86	35.9567	20.83	30.48	33.07	28.1267
Endogenous	Cebpb	NM_009883.3	372.55	375.74	293.58	347.29	258.82	326.16	298.29	294.423	470.82	414.72	511.33	465.623	396.8	433.39	515.9	448.697
Endogenous	Csf2	NM_009969.4	88.53	99.74	113.84	100.703	87.47	59.85	114.61	87.31	161.04	102.58	141.01	134.877	102.28	78.2	110.55	97.01
Endogenous	Casp3	NM_009810.2	2912.19	2291.34	2426.57	2543.37	2694.89	1808.84	2704.41	2402.71	3038.85	2481.27	4685.47	3401.86	3227.4	2955.55	5569.03	3917.33
Endogenous	Gp1bb	NM_010327.2	3.69	12.3	3.99	6.66	14.38	10.47	2.94	9.26333	9.83	7.96	8.9	8.89667	8.52	5.3	4.72	6.18
Endogenous	Pdcd1lg2	NM_021396.2	119.88	95.64	109.84	108.453	103.05	67.33	83.76	84.7133	129.08	155.63	148.54	144.417	119.32	120.61	91.65	110.527
Endogenous	Cxcr2	NM_009909.3	7.38	12.3	15.98	11.8867	14.38	10.47	5.14	9.99667	20.9	22.99	3.42	15.77	19.89	18.56	8.5	15.65
Endogenous	Ptpn2	NM_001127177.1	601.25	705.03	776.9	694.393	694.99	737.6	672.98	701.857	906	964.74	861.8	910.847	931.85	1028.48	995.89	985.407
Housekeeping	Gapdh	NM_001001303.1	62212.8	64328.2	54337.2	60292.7	63564.1	71897.2	62315.3	65925.5	80276.2	81694.5	74193.3	78721.3	75723.5	75666	67041.8	72810.5
Endogenous	Crlf2	NM_001164735.1	627.07	653.11	716.99	665.723	766.89	623.89	677.39	689.39	926.9	971.82	634.54	844.42	1183.76	1286.92	963.76	1144.81
Endogenous	Src	NM_001025395.2	16.6	21.86	21.97	20.1433	16.78	13.47	18.37	16.2067	24.59	28.3	22.59	25.16	16.1	22.53	17.01	18.5467
Endogenous	Traf6	NM_009424.2	466.61	483.68	577.18	509.157	466.12	483.25	470.2	473.19	597.44	656.13	652.34	635.303	507.6	698.46	664.24	623.433
Endogenous	Cd4	NM_013488.2	402.06	1005.62	681.04	696.24	1267.76	1345.03	608.33	1073.71	859.29	1229.14	515.44	867.957	1067.28	1248.49	540.46	952.077
Endogenous	Il6	NM_031168.1	29.51	32.79	31.95	31.4167	31.15	22.44	16.16	23.25	27.04	29.18	60.24	38.82	23.68	34.46	44.41	34.1833
Endogenous	Tgfb1	NM_011577.1	2250.08	2026.27	2344.69	2207.01	1890.85	1834.27	2237.15	1987.42	2521.31	2291.15	3337.67	2716.71	2415.81	2474.44	3609.38	2833.21
Endogenous	Ikzf4	NM_011772.2	160.46	178.99	179.75	173.067	141.39	191.51	108.73	147.21	223.73	216.65	193.03	211.137	131.63	251.82	229.6	204.35
Endogenous	Casp1	NM_009807.2	468.46	355.25	595.16	472.957	573.97	318.68	498.12	463.59	500.33	387.31	838.52	575.387	575.78	429.42	731.32	578.84
Endogenous	Pecam1	NM_008816.2	770.93	993.32	1048.52	937.59	1261.77	1026.35	970.53	1086.22	1046.14	1105.34	1247.86	1133.11	1082.43	1029.8	1228.32	1113.52
Endogenous	Stat5b	NM_011489.3	780.15	800.67	1008.57	863.13	1310.9	1060.77	1049.88	1140.52	1037.54	1237.1	841.95	1038.86	1183.76	1228.61	890.06	1100.81
Endogenous	Stat5a	NM_011488.2	239.76	276	329.53	281.763	305.56	254.34	256.41	272.103	320.85	389.96	301.87	337.56	293.57	331.34	298.58	307.83
Endogenous	Hfe	NM_010424.4	9.22	21.86	25.96	19.0133	29.96	26.93	16.9	24.5967	31.96	27.41	8.9	22.7567	21.78	26.51	10.39	19.56
Endogenous	Mapkapk2	NM_008551.1	761.71	747.38	687.03	732.04	666.23	782.48	707.51	718.74	912.15	878.08	831.68	873.97	816.32	821.72	910.85	849.63
Endogenous	Cfh	NM_009888.3	20.29	20.49	19.97	20.25	19.17	13.47	22.78	18.4733	25.82	29.18	17.11	24.0367	20.83	13.25	12.28	15.4533
Endogenous	Nod2	NM_145857.2	5.53	8.2	5.99	6.57333	21.57	4.49	5.88	10.6467	13.52	5.31	4.11	7.64667	9.47	7.95	11.34	9.58667
Endogenous	Socs1	NM_009896.2	1602.72	2116.45	1975.21	1898.13	1252.18	2106.57	1487.76	1615.5	2035.73	2276.12	2275.99	2195.95	2570.17	3333.27	3284.35	3062.6
Endogenous	Il23a	NM_031252.1	12.91	27.33	11.98	17.4067	35.95	26.93	22.04	28.3067	20.9	25.64	13.01	19.85	6.63	21.21	17.01	14.95
Endogenous	Cul9	NM_001081335.2	35.04	47.82	53.92	45.5933	93.46	61.34	54.37	69.7233	47.94	66.32	41.07	51.7767	78.6	54.34	44.41	59.1167
Endogenous	Ifngr2	NM_008338.3	129.1	204.95	233.67	189.24	221.68	287.26	152.08	220.34	208.98	243.18	190.98	214.38	273.68	290.25	228.66	264.197
Endogenous	Il3	NM_010556.4	9.22	12.3	7.99	9.83667	9.59	10.47	9.55	9.87	11.06	14.15	8.21	11.14	11.36	11.93	9.45	10.9133
Endogenous	Tnfsf14	NM_019418.2	75.62	69.68	163.77	103.023	88.67	74.81	119.02	94.1667	122.93	152.98	72.56	116.157	74.81	104.7	97.32	92.2767
Endogenous	Tnfaip6	NM_009398.2	5.53	4.1	3.99	4.54	3.59	8.98	1	4.52333	7.38	4.42	3.42	5.07333	3.79	1.33	1.89	2.33667
Endogenous	Il15	NM_008357.2	9.22	4.1	3.99	5.77	5.99	2.99	5.14	4.70667	8.61	7.96	2.74	6.43667	8.52	6.63	5.67	6.94
Endogenous	Tlr5	NM_016928.2	18.44	21.86	13.98	18.0933	25.16	19.45	13.96	19.5233	25.82	20.34	14.37	20.1767	16.1	22.53	10.39	16.34
Endogenous	Marco	NM_010766.2	11.07	8.2	9.99	9.75333	9.59	16.46	14.69	13.58	12.29	14.15	6.16	10.8667	12.31	18.56	11.34	14.07
Endogenous	Cxcl3	NM_203320.2	12.91	8.2	5.99	9.03333	9.59	8.98	6.61	8.39333	17.21	2.65	10.27	10.0433	12.31	5.3	10.39	9.33333
Endogenous	Runx1	NM_001111021.1	250.83	415.36	479.32	381.837	336.71	448.84	376.16	387.237	334.37	430.64	503.8	422.937	580.51	539.42	507.39	542.44
Endogenous	Ifnb1	NM_010510.1	7.38	13.66	13.98	11.6733	20.37	20.95	15.43	18.9167	13.52	20.34	4.79	12.8833	9.47	13.25	7.56	10.0933
Endogenous	Ccr7	NM_007719.2	888.96	1681.95	1585.76	1385.56	2231.16	2241.22	1720.66	2064.35	1353.47	1684.54	1536.72	1524.91	1275.62	1326.68	1356.82	1319.71
Endogenous	H2-Ab1	NM_207105.2	1722.6	1787.16	776.9	1428.89	1614.06	1591.9	773.63	1326.53	1669.4	1731.41	1279.35	1560.05	714.99	997.99	923.13	878.703
Endogenous	Mif	NM_010798.2	8011.75	8711.73	7157.88	7960.45	7245.87	8765.91	7820.83	7944.2	8805.53	8281.22	8964.33	8683.69	7395.17	7227.17	7738.43	7453.59
Endogenous	Sh2d1a	NM_011364.3	1069.71	821.16	1433.97	1108.28	1634.43	1015.88	1484.82	1378.38	1290.77	1389.19	876.86	1185.61	1128.83	939.68	822.03	963.513
Endogenous	Defb1	NM_007843.3	16.6	10.93	21.97	16.5	15.58	13.47	11.76	13.6033	17.21	16.8	18.48	17.4967	6.63	5.3	10.39	7.44
Endogenous	H2-DMb2	NM_010388.4	431.57	431.76	231.67	365	353.49	356.08	191.76	300.443	441.32	327.18	384.69	384.397	141.1	170.97	279.68	197.25
Endogenous	Ptk2	NM_007982.2	29.51	32.79	45.94	36.08	22.77	43.39	24.24	30.1333	47.94	40.68	25.33	37.9833	35.99	37.11	25.51	32.87
Endogenous	H2-DMa	NM_010386.3	372.55	460.45	399.44	410.813	415.8	378.52	243.92	346.08	454.84	425.34	408.65	429.61	353.23	392.31	436.53	394.023
Endogenous	Cd274	NM_021893.2	236.07	219.98	137.81	197.953	254.03	182.53	146.2	194.253	204.07	248.48	166.34	206.297	162.89	156.39	146.45	155.243
Endogenous	Tslp	NM_021367.1	3.69	19.13	11.98	11.6	16.78	13.47	8.08	12.7767	12.29	20.34	3.42	12.0167	13.26	14.58	7.56	11.8
Endogenous	Il17f	NM_145856.2	14.75	34.16	25.96	24.9567	27.56	55.36	26.45	36.4567	22.13	37.14	17.8	25.69	22.73	23.86	24.57	23.72
Endogenous	Cish	NM_009895.3	464.77	579.32	635.1	559.73	268.41	549.08	370.29	395.927	555.65	648.17	512.7	572.173	643.02	777.98	729.43	716.81
Endogenous	Cx3cr1	NM_009987.3	11.07	16.4	7.99	11.82	11.98	19.45	17.63	16.3533	11.06	13.26	11.64	11.9867	10.42	15.9	17.95	14.7567
Endogenous	Batf3	NM_030060.2	367.02	263.7	259.63	296.783	347.5	354.59	332.08	344.723	334.37	279.43	286.12	299.973	134.47	145.79	236.22	172.16
Endogenous	Il17re	NM_001034029.1	9.22	13.66	7.99	10.29	20.37	20.95	10.29	17.2033	18.44	7.96	4.79	10.3967	6.63	7.95	7.56	7.38
Endogenous	Il21	NM_021782.2	306.16	196.75	259.63	254.18	152.18	182.53	285.8	206.837	259.38	253.79	254.64	255.937	748.13	811.12	475.27	678.173
Endogenous	Nfkbia	NM_010907.2	158.61	221.35	217.69	199.217	264.82	224.42	199.84	229.693	196.69	230.8	171.13	199.54	175.2	217.36	174.8	189.12
Housekeeping	Hprt	NM_013556.2	398.37	430.39	409.42	412.727	283.99	333.64	332.08	316.57	401.98	405	430.56	412.513	267.06	308.81	324.09	299.987
Endogenous	C4bp	NM_007576.3	23.98	4.1	3.99	10.69	10.78	4.49	10.29	8.52	9.83	9.73	12.32	10.6267	9.47	7.95	9.45	8.95667
Endogenous	Il22	NM_016971.1	12.91	6.83	5.99	8.57667	1.2	2.99	4.41	2.86667	13.52	10.61	1.37	8.5	2.84	7.95	3.78	4.85667
Endogenous	Il27	NM_145636.1	14.75	23.23	19.97	19.3167	19.17	16.46	10.29	15.3067	24.59	15.92	16.43	18.98	14.21	14.58	11.34	13.3767
Endogenous	H2-K1	NM_001001892.2	2890.06	3392.6	2710.17	2997.61	3863.19	3287.03	3223.84	3458.02	2926.98	3107.34	2781.16	2938.49	3625.14	3448.58	3383.56	3485.76
Endogenous	Aire	NM_009646.1	7.38	2.73	7.99	6.03333	3.59	7.48	8.82	6.63	8.61	7.07	2.05	5.91	5.68	10.6	3.78	6.68667
Endogenous	Cd2	NM_013486.2	4385.81	6759.24	5891.67	5678.91	6030.84	7174.01	4763.03	5989.29	5251.6	6581.65	4712.16	5515.14	5226.52	6886.56	5106.04	5739.71
Endogenous	Zap70	NM_009539.2	420.51	505.54	625.12	517.057	659.04	589.48	528.98	592.5	501.56	555.32	440.14	499.007	513.28	507.61	503.61	508.167
Endogenous	H60a	NM_010400.2	22.13	12.3	9.99	14.8067	14.38	11.97	23.51	16.62	20.9	11.5	10.27	14.2233	10.42	14.58	13.23	12.7433
Endogenous	Tgfbr1	NM_009370.2	272.96	307.42	549.22	376.533	275.6	200.48	348.98	275.02	285.2	274.12	522.28	360.533	360.81	376.4	647.23	461.48
Endogenous	Xbp1	NM_013842.2	6510.47	3654.94	2935.85	4367.09	3164.6	2220.28	2713.96	2699.61	4179.64	4076.5	4247.38	4167.84	3793.71	4608.27	5896.89	4766.29
Endogenous	Mapk11	NM_011161.5	35.04	65.58	59.92	53.5133	55.12	79.3	58.04	64.1533	51.63	61.01	40.39	51.01	55.87	68.92	43.46	56.0833
Endogenous	Map4k4	NM_008696.2	383.62	370.28	499.29	417.73	717.76	535.62	574.53	609.303	367.56	435.06	383.33	395.317	456.46	397.61	367.55	407.207
Endogenous	Notch1	NM_008714.2	700.84	722.79	860.78	761.47	814.82	758.54	863.27	812.21	673.66	686.2	768.7	709.52	884.5	893.29	929.75	902.513
Endogenous	Casp2	NM_007610.1	201.03	269.17	281.6	250.6	304.36	252.85	263.02	273.41	253.24	215.76	231.36	233.453	293.57	270.37	262.67	275.537
Endogenous	Stat2	NM_019963.1	88.53	183.09	83.88	118.5	162.96	173.55	107.27	147.927	86.05	145.02	99.25	110.107	143.94	176.27	115.27	145.16
Endogenous	Frmpd4	NM_001033330.2	3.69	5.47	13.98	7.71333	14.38	16.46	5.88	12.24	9.83	6.19	5.48	7.16667	9.47	6.63	1	5.7
Endogenous	Prdm1	NM_007548.3	403.91	202.22	119.83	241.987	208.5	82.29	130.04	140.277	217.59	162.71	292.29	224.197	264.21	257.12	302.36	274.563
Endogenous	C1ra	NM_023143.3	12.91	17.76	17.97	16.2133	26.36	25.43	14.69	22.16	17.21	14.15	13.69	15.0167	13.26	14.58	18.9	15.58
Housekeeping	Rpl19	NM_009078.2	20855.6	21004.6	22086.8	21315.7	24063.4	20299.7	21110	21824.4	19348.1	20663.7	18961.6	19657.8	20755.5	21727.9	20081.2	20854.9
Endogenous	Irak2	NM_001113553.1	169.68	170.79	165.77	168.747	328.32	270.8	188.08	262.4	170.87	153.86	140.32	155.017	215.92	190.85	133.23	180
Endogenous	Icam4	NM_023892.2	29.51	27.33	31.95	29.5967	29.96	41.89	24.24	32.03	24.59	33.6	23.27	27.1533	23.68	23.86	17.95	21.83
Endogenous	Nfkb2	NM_019408.2	584.65	524.67	699.01	602.777	618.3	590.98	584.82	598.033	558.11	487.23	610.58	551.973	518.96	475.8	571.64	522.133
Endogenous	Fcgr3	NM_010188.5	49.8	25.96	33.95	36.57	37.15	28.43	30.12	31.9	36.88	32.72	30.8	33.4667	18.94	25.18	26.46	23.5267
Endogenous	Zbtb7b	NM_009565.4	112.5	235.01	119.83	155.78	222.88	233.4	118.29	191.523	137.68	175.97	112.94	142.197	182.77	212.06	122.83	172.553
Endogenous	Il1r1	NM_001123382.1	25.82	27.33	21.97	25.04	10.78	25.43	19.84	18.6833	18.44	27.41	22.59	22.8133	25.57	26.51	25.51	25.8633
Endogenous	Stat6	NM_009284.2	1062.33	1082.13	1396.03	1180.16	1343.25	1166.99	1201.96	1237.4	1021.55	1184.93	1018.55	1075.01	1043.6	1035.1	904.23	994.31
Endogenous	Traf1	NM_009421.3	367.02	422.2	499.29	429.503	729.74	528.14	627.43	628.437	483.12	396.15	291.6	390.29	447.93	449.3	360.94	419.39
Endogenous	Ccl9	NM_011338.2	57.17	21.86	41.94	40.3233	129.41	70.32	51.43	83.72	71.3	22.99	15.06	36.45	151.52	83.5	131.34	122.12
Endogenous	Ccl7	NM_013654.2	35.04	27.33	15.98	26.1167	26.36	23.94	21.31	23.87	28.27	18.57	23.96	23.6	22.73	22.53	24.57	23.2767
Endogenous	Ccr3	NM_009914.4	31.35	30.06	19.97	27.1267	23.97	23.94	19.84	22.5833	17.21	35.37	20.54	24.3733	32.2	29.16	23.62	28.3267
Endogenous	Nfkb1	NM_008689.2	1357.42	1463.34	1649.67	1490.14	1344.45	1161.01	1444.41	1316.62	1256.35	1192.88	1538.09	1329.11	1495.32	1558.62	1665.79	1573.24
Endogenous	Ccl24	NM_019577.4	14.75	20.49	9.99	15.0767	21.57	14.96	4.41	13.6467	18.44	15.03	6.85	13.44	10.42	10.6	12.28	11.1
Endogenous	Nox1	NM_172203.1	12.91	9.56	19.97	14.1467	23.97	23.94	11.02	19.6433	14.75	14.15	8.9	12.6	11.36	14.58	10.39	12.11
Endogenous	Cd46	NM_010778.3	11.07	12.3	11.98	11.7833	13.18	4.49	3.67	7.11333	13.52	8.84	8.9	10.42	15.15	17.23	9.45	13.9433
Endogenous	Clec4a4	NM_001005860.2	7.38	16.4	13.98	12.5867	10.78	10.47	8.08	9.77667	14.75	9.73	8.9	11.1267	12.31	9.28	6.61	9.4
Endogenous	Kir3dl2	NM_177748.2	14.75	23.23	23.97	20.65	21.57	26.93	27.92	25.4733	22.13	14.15	18.48	18.2533	14.21	11.93	20.79	15.6433
Endogenous	Casp8	NM_009812.2	1746.58	2355.55	2240.83	2114.32	1515.8	2096.1	1733.88	1781.93	1807.08	1811.88	1964.54	1861.17	1622.22	1836.95	2053.19	1837.45
Endogenous	Tnfsf15	NM_177371.3	12.91	8.2	13.98	11.6967	13.18	14.96	11.76	13.3	9.83	10.61	10.27	10.2367	13.26	3.98	7.56	8.26667
Endogenous	Cxcr6	NM_030712.4	579.12	318.36	1216.28	704.587	1345.65	698.7	1539.19	1194.51	631.86	383.77	830.99	615.54	1232.05	644.12	1274.62	1050.26
Endogenous	Cd3d	NM_013487.2	4068.58	4664.65	5470.27	4734.5	7208.73	6298.77	5901.8	6469.77	4329.62	4660.12	3353.41	4114.38	5791.89	5909.77	4807.47	5503.04
Endogenous	Gpi1	NM_008155.3	53.49	46.46	47.93	49.2933	55.12	55.36	49.22	53.2333	46.71	43.33	37.65	42.5633	52.09	64.94	51.02	56.0167
Endogenous	Zeb1	NM_011546.2	457.39	444.06	489.31	463.587	433.77	442.86	432.74	436.457	417.96	409.42	360.74	396.04	404.37	414.84	461.09	426.767
Endogenous	Atg16l1	NM_029846.3	302.47	353.88	363.49	339.947	389.43	350.1	347.51	362.347	299.95	267.05	303.92	290.307	278.42	299.53	360.94	312.963
Endogenous	H2-Eb1	NM_010382.2	346.73	405.8	191.73	314.753	407.41	329.15	224.08	320.213	301.18	242.29	259.43	267.633	89.02	136.51	158.74	128.09
Endogenous	Vcam1	NM_011693.2	16.6	16.4	7.99	13.6633	17.97	19.45	8.82	15.4133	9.83	13.26	11.64	11.5767	6.63	7.95	14.17	9.58333
Endogenous	Itga5	NM_010577.3	33.2	27.33	17.97	26.1667	28.76	32.92	21.31	27.6633	20.9	29.18	16.43	22.17	19.89	33.13	19.84	24.2867
Housekeeping	Eef1g	NM_026007.4	7532.23	5905.28	7351.61	6929.71	6750.99	5024.05	6686.46	6153.83	5892.07	5576.23	6099.66	5855.99	5461.38	4993.95	6453.42	5636.25
Endogenous	Cd48	NM_007649.4	1457.02	1535.76	1819.43	1604.07	1519.39	1428.82	1586.94	1511.72	1255.12	1168.12	1640.77	1354.67	1644	1557.3	2291.29	1830.86
Endogenous	Gm10499	XM_003086920.1	217.63	319.72	283.6	273.65	321.13	278.28	251.27	283.56	232.34	252.9	206.72	230.653	304.94	271.7	262.67	279.77
Endogenous	Map4k2	NM_009006.2	212.1	286.93	361.49	286.84	293.57	306.71	339.43	313.237	245.86	271.47	207.41	241.58	299.25	381.7	286.29	322.413
Endogenous	Ltbr	NM_010736.3	18.44	13.66	17.97	16.69	11.98	10.47	5.88	9.44333	19.67	10.61	11.64	13.9733	14.21	13.25	4.72	10.7267
Endogenous	Hlx	NM_008250.2	29.51	24.59	41.94	32.0133	44.34	32.92	19.84	32.3667	22.13	36.26	21.9	26.7633	26.52	33.13	32.13	30.5933
Endogenous	Entpd1	NM_009848.3	625.23	292.39	263.63	393.75	304.36	142.13	171.18	205.89	366.33	281.2	339.52	329.017	395.85	371.1	445.98	404.31
Endogenous	Abl1	NM_009594.3	64.55	66.95	77.89	69.7967	77.89	71.81	81.55	77.0833	59.01	58.36	57.5	58.29	55.87	82.17	67.09	68.3767
Endogenous	Ptgs2	NM_011198.3	7.38	9.56	17.97	11.6367	16.78	10.47	9.55	12.2667	14.75	6.19	8.21	9.71667	13.26	10.6	10.39	11.4167
Endogenous	Bcl2	NM_009741.3	931.38	1166.85	1134.4	1077.54	917.87	1627.8	948.49	1164.72	846.99	964.74	873.43	895.053	1300.24	1500.3	1268.95	1356.5
Endogenous	Cd3eap	NM_145822.2	73.77	71.05	75.89	73.57	56.32	83.78	74.94	71.68	56.55	53.94	71.87	60.7867	47.35	53.01	48.19	49.5167
Endogenous	Tyk2	NM_018793.2	114.35	124.34	131.81	123.5	156.97	125.68	135.18	139.277	105.72	97.27	101.99	101.66	119.32	115.31	120	118.21
Endogenous	Fadd	NM_010175.5	57.17	46.46	89.87	64.5	62.31	38.9	51.43	50.88	45.48	54.82	58.87	53.0567	47.35	66.27	65.2	59.6067
Endogenous	Irak1	NM_008363.2	599.41	546.53	649.08	598.34	687.8	571.53	631.84	630.39	499.1	482.81	492.16	491.357	512.33	546.05	537.63	532.003
Endogenous	Pdcd1	NM_008798.1	197.34	157.13	235.67	196.713	219.28	115.2	168.25	167.577	180.71	142.37	161.54	161.54	173.3	140.49	161.57	158.453
Endogenous	H2-Ea-ps	NM_010381.2	11.07	10.93	9.99	10.6633	4.79	5.98	7.35	6.04	14.75	4.42	6.85	8.67333	13.26	18.56	10.39	14.07
Endogenous	Nfatc2	NM_001037177.1	582.81	728.25	904.72	738.593	642.27	852.8	733.23	742.767	547.04	599.54	641.39	595.99	772.76	829.67	922.19	841.54
Endogenous	Camp	NM_009921.2	11.07	6.83	9.99	9.29667	7.19	5.98	4.41	5.86	8.61	9.73	4.11	7.48333	5.68	7.95	10.39	8.00667
Endogenous	Bax	NM_007527.3	1501.28	1304.85	1637.68	1481.27	1466.67	1089.19	1709.63	1421.83	1107.61	1036.37	1421.73	1188.57	1212.17	1056.31	1796.19	1354.89
Endogenous	Tollip	NM_023764.3	418.66	463.19	523.26	468.37	511.66	511.68	512.08	511.807	330.68	380.24	410.02	373.647	403.42	377.73	459.2	413.45
Endogenous	Pdgfrb	NM_008809.1	18.44	24.59	33.95	25.66	33.55	37.4	22.78	31.2433	25.82	21.22	14.37	20.47	11.36	33.13	20.79	21.76
Endogenous	Tgfbr2	NM_009371.2	999.62	1015.18	1264.21	1093	1780.61	1380.94	1386.37	1515.97	969.92	980.66	663.29	871.29	1127.88	1150.41	949.59	1075.96
Endogenous	Msr1	NM_001113326.1	5.53	9.56	9.99	8.36	13.18	4.49	5.14	7.60333	6.15	9.73	4.11	6.66333	3.79	10.6	6.61	7
Endogenous	Mr1	NM_008209.4	55.33	91.54	99.86	82.2433	130.61	104.73	112.41	115.917	68.84	76.05	51.34	65.41	114.59	82.17	79.37	92.0433
Endogenous	Itgb2	NM_008404.4	1313.16	1214.67	1589.75	1372.53	1572.12	1312.12	1667.76	1517.33	1150.63	1121.26	1002.12	1091.34	1366.53	1314.75	1435.25	1372.18
Endogenous	Il6st	NM_010560.2	130.95	144.83	167.76	147.847	141.39	115.2	131.51	129.367	74.99	110.53	166.34	117.287	136.37	140.49	138.89	138.583
Endogenous	Ikbkg	NM_178590.2	158.61	168.06	189.73	172.133	260.02	167.57	192.49	206.693	138.91	137.95	132.79	136.55	163.83	155.07	174.8	164.567
Endogenous	Ccl25	NM_009138.3	36.89	71.05	39.94	49.2933	53.92	58.35	56.57	56.28	38.11	35.37	43.12	38.8667	47.35	29.16	49.13	41.88
Endogenous	Bcap31	NM_012060.4	1211.72	1147.72	1384.04	1247.83	1307.3	1186.44	1356.25	1283.33	946.57	800.27	1160.24	969.027	1185.65	1093.42	1417.3	1232.12
Endogenous	Smad5	NM_008541.2	221.32	252.77	283.6	252.563	328.32	293.24	266.69	296.083	199.15	204.27	183.45	195.623	259.48	262.42	220.15	247.35
Endogenous	B2m	NM_009735.3	28688.5	33622.7	30089.5	30800.2	35276.8	31345.7	27543.7	31388.7	24344	27174.6	19640.6	23719.7	31892.3	33665.4	27949.1	31168.9
Endogenous	Kir3dl1	NM_177749.3	7.38	12.3	11.98	10.5533	10.78	5.98	5.88	7.54667	11.06	7.07	6.16	8.09667	10.42	9.28	3.78	7.82667
Endogenous	Cd163	NM_053094.2	20.29	16.4	17.97	18.22	22.77	29.92	16.9	23.1967	17.21	15.03	9.58	13.94	13.26	25.18	19.84	19.4267
Endogenous	Rela	NM_009045.4	437.11	373.01	447.37	419.163	460.13	421.91	448.16	443.4	322.08	314.8	321.72	319.533	401.53	413.51	447.87	420.97
Endogenous	Gzmb	NM_013542.2	29085	17547.8	20950.4	22527.7	14301.2	16861.5	25496.8	18886.5	19832.4	7667.53	23995.5	17165.1	19284.8	10852	33924.4	21353.7
Endogenous	H2-Aa	NM_010378.2	2390.25	2374.68	1080.47	1948.47	2198.81	1882.15	1030.04	1703.67	1685.38	1307.84	1451.84	1481.69	426.15	437.37	930.69	598.07
Endogenous	Cd44	NM_009851.2	1062.33	945.5	994.59	1000.81	1008.93	987.46	1071.92	1022.77	767.09	733.06	768.02	756.057	580.51	540.75	826.76	649.34
Endogenous	Tlr8	NM_133212.2	23.98	23.23	19.97	22.3933	23.97	20.95	16.9	20.6067	24.59	12.38	13.69	16.8867	10.42	14.58	10.39	11.7967
Endogenous	Ilf3	NM_010561.2	197.34	170.79	253.64	207.257	198.91	203.48	206.45	202.947	153.66	137.95	175.23	155.613	171.41	164.34	206.93	180.893
Endogenous	C1qa	NM_007572.2	5.53	16.4	15.98	12.6367	23.97	13.47	8.82	15.42	8.61	15.03	4.79	9.47667	8.52	9.28	6.61	8.13667
Endogenous	Ikzf3	NM_011771.1	252.67	192.65	435.38	293.567	312.75	163.08	297.55	257.793	232.34	219.3	203.98	218.54	513.28	516.89	466.76	498.977
Endogenous	Il22ra2	NM_178258.5	11.07	6.83	15.98	11.2933	10.78	4.49	5.88	7.05	8.61	9.73	6.85	8.39667	4.74	11.93	10.39	9.02
Endogenous	C8a	NM_146148.1	3.69	12.3	7.99	7.99333	5.99	11.97	1.47	6.47667	8.61	4.42	4.79	5.94	8.52	9.28	4.72	7.50667
Endogenous	Il16	NM_010551.3	453.7	512.37	565.2	510.423	782.46	559.56	684.74	675.587	381.09	412.07	340.2	377.787	514.22	523.52	394.01	477.25
Endogenous	Icam1	NM_010493.2	165.99	161.23	195.72	174.313	206.1	143.63	202.78	184.17	129.08	123.8	133.48	128.787	132.58	117.96	172.91	141.15
Housekeeping	Alas1	NM_020559.2	153.08	121.6	203.71	159.463	136.6	122.68	177.8	145.693	115.55	107	128.69	117.08	98.49	129.89	143.62	124
Endogenous	Smad3	NM_016769.3	274.8	345.68	579.18	399.887	443.36	456.32	539.27	479.65	287.66	308.61	282.02	292.763	438.46	486.41	442.2	455.69
Endogenous	Xcr1	NM_011798.4	7.38	9.56	11.98	9.64	8.39	13.47	8.08	9.98	6.15	8.84	6.16	7.05	5.68	6.63	3.78	5.36333
Endogenous	C1s	NM_144938.2	18.44	19.13	19.97	19.18	27.56	22.44	14.69	21.5633	13.52	14.15	14.37	14.0133	17.05	27.83	22.68	22.52
Endogenous	Relb	NM_009046.2	344.89	368.91	545.23	419.677	470.92	397.97	415.1	427.997	334.37	294.46	288.18	305.67	338.08	372.43	356.21	355.573
Endogenous	Ccl2	NM_011333.3	11.07	17.76	11.98	13.6033	25.16	25.43	11.76	20.7833	8.61	11.5	9.58	9.89667	7.58	14.58	14.17	12.11
Endogenous	Nox3	NM_198958.2	16.6	21.86	5.99	14.8167	22.77	25.43	17.63	21.9433	13.52	9.73	8.9	10.7167	9.47	14.58	13.23	12.4267
Endogenous	Masp1	NM_008555.2	16.6	8.2	7.99	10.93	10.78	10.47	9.55	10.2667	11.06	7.07	5.48	7.87	6.63	11.93	2.83	7.13
Endogenous	Lilra6	NM_011090.2	18.44	16.4	11.98	15.6067	14.38	11.97	11.76	12.7033	9.83	20.34	3.42	11.1967	3.79	13.25	8.5	8.51333
Endogenous	Irak4	NM_029926.5	547.76	482.31	643.09	557.72	699.78	579.01	672.25	650.347	383.54	380.24	434.66	399.48	482.97	446.65	454.48	461.367
Endogenous	Traf4	NM_009423.4	40.58	45.09	55.92	47.1967	40.74	43.39	30.86	38.33	35.65	41.56	23.96	33.7233	30.3	41.09	29.29	33.56
Endogenous	Cradd	NM_009950.2	97.75	150.3	133.81	127.287	150.98	163.08	115.35	143.137	86.05	93.73	92.41	90.73	98.49	112.66	120.94	110.697
Endogenous	Klra1	NM_016659.3	12.91	10.93	9.99	11.2767	7.19	4.49	8.82	6.83333	8.61	7.96	7.53	8.03333	6.63	7.95	5.67	6.75
Endogenous	Fcer1a	NM_010184.1	16.6	25.96	13.98	18.8467	22.77	8.98	11.02	14.2567	13.52	12.38	14.37	13.4233	8.52	7.95	6.61	7.69333
Endogenous	Ctnnb1	NM_007614.2	1905.19	1918.33	2222.86	2015.46	1955.56	1846.24	1892.57	1898.12	1333.8	1436.06	1533.3	1434.39	1672.41	1644.77	1785.79	1700.99
Endogenous	Cd99	NM_025584.2	177.06	183.09	271.62	210.59	234.86	204.97	221.88	220.57	158.58	165.36	124.58	149.507	146.79	176.27	184.25	169.103
Housekeeping	Oaz1	NM_008753.4	7897.4	7773.06	9470.61	8380.36	8266.79	7444.81	8505.56	8072.39	5549.09	5463.04	6786.22	5932.78	7052.35	6748.72	7937.8	7246.29
Endogenous	Tnfrsf17	NM_011608.1	27.66	25.96	19.97	24.53	20.37	14.96	13.22	16.1833	18.44	15.03	18.48	17.3167	14.21	11.93	13.23	13.1233
Endogenous	Cfi	NM_007686.2	9.22	19.13	7.99	12.1133	17.97	16.46	11.02	15.15	3.69	12.38	9.58	8.55	10.42	6.63	9.45	8.83333
Housekeeping	G6pdx	NM_008062.2	1206.19	950.97	1210.29	1122.48	780.07	758.54	1224	920.87	726.52	641.1	1003.49	790.37	661.96	671.96	926.91	753.61
Endogenous	Serping1	NM_009776.3	14.75	25.96	17.97	19.56	14.38	10.47	13.22	12.69	18.44	13.26	9.58	13.76	13.26	11.93	8.5	11.23
Endogenous	Tnfrsf13b	NM_021349.1	374.4	297.86	247.65	306.637	282.79	254.34	254.2	263.777	205.29	215.76	224.52	215.19	250.01	270.37	291.96	270.78
Endogenous	Tirap	NM_001177847.1	118.04	102.47	67.9	96.1367	93.46	56.85	59.51	69.94	77.45	69.86	54.76	67.3567	47.35	53.01	45.35	48.57
Endogenous	Lcp2	NM_010696.3	71.93	91.54	157.78	107.083	112.64	109.22	87.43	103.097	82.36	69.86	72.56	74.9267	85.23	110	84.09	93.1067
Endogenous	Icosl	NM_015790.3	143.86	251.4	163.77	186.343	136.6	216.94	91.1	148.213	114.33	134.41	142.38	130.373	102.28	123.26	123.78	116.44
Endogenous	Btla	NM_177584.3	628.92	1445.58	1218.28	1097.59	1622.44	1982.39	1263.67	1622.83	776.92	1217.64	306.66	767.073	313.46	393.63	185.19	297.427
Endogenous	Tmem173	NM_028261.1	426.04	495.98	537.24	486.42	497.28	453.33	438.61	463.073	313.47	366.97	338.83	339.757	338.08	345.92	374.17	352.723
Endogenous	Pml	NM_008884.2	1141.64	1471.54	828.83	1147.34	1546.95	1172.98	829.47	1183.13	819.95	860.4	720.1	800.15	959.32	927.75	829.59	905.553
Endogenous	Litaf	NM_019980.1	293.25	192.65	295.58	260.493	231.26	145.13	260.82	212.403	211.44	167.13	166.34	181.637	166.67	159.04	180.47	168.727
Endogenous	Pigr	NM_011082.3	18.44	17.76	9.99	15.3967	23.97	14.96	11.76	16.8967	12.29	12.38	7.53	10.7333	10.42	18.56	8.5	12.4933
Endogenous	Il2rb	NM_008368.3	8775.3	6768.8	8805.55	8116.55	5824.74	5043.5	6629.15	5832.46	5861.34	4982.88	6065.44	5636.55	5984.13	5326.61	6885.22	6065.32
Endogenous	Psmb11	NM_175204.4	20.29	13.66	7.99	13.98	22.77	13.47	13.22	16.4867	11.06	9.73	8.21	9.66667	8.52	25.18	10.39	14.6967
Endogenous	Ltb4r2	NM_020490.2	22.13	35.52	27.96	28.5367	43.14	32.92	16.9	30.9867	30.73	15.92	12.32	19.6567	18.94	23.86	12.28	18.36
Endogenous	Ccr9	NM_009913.6	11.07	27.33	19.97	19.4567	40.74	29.92	11.76	27.4733	17.21	13.26	9.58	13.35	23.68	18.56	13.23	18.49
Endogenous	Tgfbi	NM_009369.4	11.07	17.76	9.99	12.94	22.77	13.47	6.61	14.2833	8.61	9.73	8.21	8.85	16.1	6.63	12.28	11.67
Endogenous	Tnfrsf14	NM_178931.2	147.55	157.13	195.72	166.8	230.07	184.03	206.45	206.85	106.95	138.83	95.83	113.87	143	119.28	121.89	128.057
Endogenous	Btnl1	NM_001111094.1	11.07	23.23	11.98	15.4267	17.97	11.97	12.49	14.1433	9.83	14.15	7.53	10.5033	10.42	22.53	9.45	14.1333
Endogenous	Prkcd	NM_011103.2	422.35	400.34	447.37	423.353	378.65	314.19	345.31	346.05	290.12	276.78	297.76	288.22	335.24	360.5	368.5	354.747
Endogenous	Il2rg	NM_013563.3	1008.85	1389.56	1635.69	1344.7	1562.53	1554.49	1364.33	1493.78	933.04	974.47	827.57	911.693	1023.71	1003.3	921.24	982.75
Endogenous	Cxcl15	NM_011339.2	11.07	24.59	19.97	18.5433	19.17	25.43	15.43	20.01	14.75	16.8	6.16	12.57	7.58	10.6	7.56	8.58
Endogenous	Klra4	NM_010649.3	16.6	16.4	17.97	16.99	22.77	16.46	15.43	18.22	14.75	11.5	8.21	11.4867	13.26	10.6	6.61	10.1567
Endogenous	Plau	NM_008873.2	7.38	16.4	19.97	14.5833	20.37	23.94	16.16	20.1567	9.83	11.5	8.21	9.84667	9.47	19.88	13.23	14.1933
Endogenous	Pla2g2e	NM_012044.2	18.44	36.89	21.97	25.7667	38.34	28.43	13.96	26.91	23.36	17.69	10.95	17.3333	16.1	22.53	13.23	17.2867
Housekeeping	Sdha	NM_023281.1	730.35	681.8	876.76	762.97	655.45	586.49	725.88	655.94	470.82	459.82	608.53	513.057	531.27	516.89	622.67	556.943
Endogenous	Dpp4	NM_001159543.1	289.56	349.78	397.44	345.593	637.47	641.85	520.16	599.827	238.49	302.42	154.7	231.87	335.24	352.55	207.87	298.553
Housekeeping	Ppia	NM_008907.1	24833.8	24710.1	28150.2	25898	21668.1	20660.2	24663	22330.4	16769	15034.4	20047.9	17283.8	17985.5	17936.1	23558.3	19826.6
Endogenous	Irf3	NM_016849.3	49.8	43.72	85.88	59.8	53.92	61.34	49.96	55.0733	45.48	40.68	33.54	39.9	35.99	41.09	30.24	35.7733
Endogenous	Cx3cl1	NM_009142.3	14.75	28.69	15.98	19.8067	16.78	10.47	11.76	13.0033	15.98	10.61	13.01	13.2	13.26	15.9	14.17	14.4433
Endogenous	Il12b	NM_008352.1	20.29	25.96	35.95	27.4	26.36	28.43	19.84	24.8767	19.67	15.92	19.17	18.2533	7.58	27.83	14.17	16.5267
Endogenous	App	NM_007471.2	57.17	54.65	37.95	49.9233	85.08	70.32	80.08	78.4933	34.42	34.49	30.8	33.2367	40.72	60.97	52.91	51.5333
Endogenous	Ccl19	NM_011888.2	14.75	17.76	43.94	25.4833	40.74	25.43	18.37	28.18	14.75	20.34	15.74	16.9433	19.89	18.56	17.95	18.8
Endogenous	Igf2r	NM_010515.1	289.56	260.97	353.5	301.343	347.5	266.31	359.27	324.36	217.59	177.74	204.67	200	208.34	185.55	243.77	212.553
Endogenous	Npc1	NM_008720.2	868.68	658.57	890.74	805.997	945.43	664.29	947.02	852.247	548.27	552.67	502.43	534.457	733.93	743.53	685.03	720.83
Endogenous	Arhgdib	NM_007486.4	9856.08	10236.5	13245.3	11112.6	12421.2	10030.1	12264.3	11571.9	7150.88	6833.66	8094.32	7359.62	8760.75	8707.6	10863.1	9443.82
Endogenous	Ccbp2	NM_021609.3	16.6	24.59	17.97	19.72	29.96	11.97	22.78	21.57	9.83	20.34	8.9	13.0233	16.1	13.25	10.39	13.2467
Endogenous	Cd22	NM_001043317.2	92.22	91.54	63.91	82.5567	174.95	163.08	69.06	135.697	62.69	43.33	57.5	54.5067	27.46	51.69	29.29	36.1467
Endogenous	Tapbp	NM_009318.2	726.66	918.17	828.83	824.553	890.31	697.2	678.86	755.457	549.5	523.49	559.93	544.307	757.6	689.19	710.54	719.11
Endogenous	Cxcl11	NM_019494.1	14.75	23.23	19.97	19.3167	17.97	8.98	15.43	14.1267	12.29	17.69	8.21	12.73	6.63	11.93	9.45	9.33667
Endogenous	Tbk1	NM_019786.4	343.04	348.41	413.42	368.29	301.96	312.69	304.9	306.517	276.59	206.92	244.37	242.627	260.43	258.44	284.4	267.757
Endogenous	Tap1	NM_001161730.1	1178.52	1431.91	1282.19	1297.54	1554.14	1116.12	1125.55	1265.27	902.31	875.43	778.29	852.01	1102.31	1036.43	1005.33	1048.02
Endogenous	C3	NM_009778.2	9.22	16.4	19.97	15.1967	15.58	11.97	11.02	12.8567	14.75	11.5	3.42	9.89	8.52	6.63	8.5	7.88333
Endogenous	Cd247	NM_001113391.2	741.42	900.41	1120.42	920.75	1224.62	869.26	918.37	1004.08	587.61	689.73	520.23	599.19	873.14	937.03	732.27	847.48
Endogenous	Cd5	NM_007650.3	1086.31	2388.35	1887.33	1787.33	2642.16	3143.4	1782.37	2522.64	1011.72	1491.77	971.32	1158.27	1268.04	1628.86	1232.1	1376.33
Endogenous	Bcl6	NM_009744.3	27.66	17.76	51.93	32.45	122.22	35.91	75.67	77.9333	22.13	22.99	17.8	20.9733	47.35	21.21	18.9	29.1533
Endogenous	Gpr44	NM_009962.2	9.22	17.76	15.98	14.32	19.17	13.47	13.22	15.2867	12.29	10.61	4.79	9.23	13.26	13.25	3.78	10.0967
Endogenous	Chuk	NM_001162410.1	885.28	808.87	922.7	872.283	715.36	631.37	809.63	718.787	497.87	454.52	725.58	559.323	549.26	551.35	807.86	636.157
Endogenous	Itln1	NM_010584.3	27.66	9.56	23.97	20.3967	27.56	19.45	19.1	22.0367	15.98	15.03	8.21	13.0733	11.36	15.9	16.06	14.44
Endogenous	Trem1	NM_021406.3	11.07	17.76	13.98	14.27	13.18	16.46	8.08	12.5733	9.83	10.61	6.85	9.09667	9.47	15.9	14.17	13.18
Endogenous	Cxcl9	NM_008599.2	29.51	24.59	31.95	28.6833	39.54	17.95	20.57	26.02	24.59	18.57	11.64	18.2667	16.1	23.86	17.01	18.99
Endogenous	Traf3	NM_001048206.1	134.64	147.56	175.75	152.65	140.2	161.58	159.43	153.737	95.89	91.96	102.68	96.8433	99.44	106.03	147.4	117.623
Endogenous	Cd74	NM_001042605.1	6252.26	5313.66	2256.81	4607.58	5251.97	3780.76	2511.92	3848.22	3487.54	2542.29	2730.51	2920.11	1211.22	1358.49	3167.18	1912.3
Endogenous	Ciita	NM_007575.2	88.53	114.77	91.87	98.39	129.41	85.28	57.31	90.6667	65.15	68.09	53.39	62.21	34.09	53.01	47.24	44.78
Endogenous	Tal1	NM_011527.2	23.98	31.43	19.97	25.1267	39.54	35.91	19.84	31.7633	20.9	15.03	11.64	15.8567	20.83	22.53	17.95	20.4367
Endogenous	Cd59b	NM_181858.1	7.38	23.23	17.97	16.1933	14.38	11.97	8.82	11.7233	11.06	10.61	8.9	10.19	11.36	10.6	9.45	10.47
Endogenous	Cd34	NM_001111059.1	5.53	30.06	15.98	17.19	16.78	10.47	18.37	15.2067	13.52	7.96	10.95	10.81	12.31	15.9	14.17	14.1267
Endogenous	Myd88	NM_010851.2	324.6	377.11	383.46	361.723	352.29	342.62	332.08	342.33	216.36	183.93	282.02	227.437	268.95	307.48	363.77	313.4
Endogenous	Bst1	NM_009763.3	22.13	21.86	19.97	21.32	55.12	19.45	27.92	34.1633	18.44	11.5	10.27	13.4033	16.1	7.95	9.45	11.1667
Endogenous	Runx3	NM_019732.2	1268.9	746.02	1050.51	1021.81	1270.15	783.98	1047.67	1033.93	767.09	361.67	796.08	641.613	790.75	406.88	827.7	675.11
Endogenous	Tfrc	NM_011638.3	7469.52	7383.65	8162.46	7671.88	4414.39	5327.77	6671.76	5471.31	4199.31	3584.84	6666.44	4816.86	3680.06	3573.16	6244.6	4499.27
Endogenous	Tgfb2	NM_009367.1	9.22	8.2	11.98	9.8	15.58	7.48	7.35	10.1367	4.92	7.96	5.48	6.12	6.63	14.58	6.61	9.27333
Endogenous	Prf1	NM_011073.2	2559.92	974.19	647.09	1393.73	705.77	561.05	599.51	622.11	1196.12	356.36	1047.98	866.82	778.44	404.23	1131	771.223
Endogenous	Cfb	NM_008198.2	14.75	12.3	13.98	13.6767	19.17	19.45	4.41	14.3433	8.61	7.96	8.9	8.49	12.31	13.25	9.45	11.67
Endogenous	C8g	NM_027062.1	9.22	21.86	29.96	20.3467	13.18	35.91	16.16	21.75	14.75	11.5	11.64	12.63	9.47	10.6	22.68	14.25
Endogenous	Ski	NM_011385.2	230.54	334.75	333.53	299.607	269.61	299.23	232.16	267	188.08	196.31	171.81	185.4	321.04	258.44	306.14	295.207
Endogenous	Trp53	NM_011640.1	732.2	754.21	790.88	759.097	736.93	632.87	744.25	704.683	446.24	382.01	580.46	469.57	474.45	542.07	702.98	573.167
Endogenous	Ncam1	NM_001113204.1	11.07	9.56	9.99	10.2067	14.38	10.47	8.08	10.9767	7.38	5.31	6.16	6.28333	5.68	3.98	6.61	5.42333
Endogenous	Lef1	NM_010703.3	822.57	1248.83	1092.46	1054.62	2029.85	1708.6	1308.49	1682.31	624.49	649.06	670.82	648.123	854.2	873.41	792.74	840.117
Housekeeping	Gusb	NM_010368.1	1171.15	862.15	974.62	1002.64	703.38	537.12	860.33	700.277	657.68	466.01	722.16	615.283	493.39	398.93	792.74	561.687
Endogenous	C7	XM_356827.6	33.2	16.4	9.99	19.8633	11.98	7.48	11.02	10.16	14.75	11.5	10.27	12.1733	3.79	15.9	16.06	11.9167
Endogenous	Tnfrsf1b	NM_011610.3	236.07	222.71	341.52	266.767	264.82	194.5	271.84	243.72	147.52	132.64	209.46	163.207	157.2	210.73	285.35	217.76
Endogenous	Ifna2	NM_010503.2	9.22	24.59	19.97	17.9267	19.17	23.94	8.82	17.31	12.29	12.38	8.21	10.96	9.47	9.28	6.61	8.45333
Endogenous	Il9	NM_008373.1	29.51	36.89	33.95	33.45	38.34	37.4	30.86	35.5333	19.67	26.53	15.06	20.42	11.36	19.88	22.68	17.9733
Endogenous	Atm	NM_007499.1	145.7	165.33	211.7	174.243	203.7	194.5	176.33	191.51	115.55	114.96	88.3	106.27	139.21	143.14	146.45	142.933
Endogenous	Cd14	NM_009841.3	23.98	20.49	11.98	18.8167	26.36	14.96	15.43	18.9167	12.29	15.92	6.16	11.4567	16.1	13.25	19.84	16.3967
Endogenous	Psmb7	NM_011187.1	2132.04	1922.43	2308.74	2121.07	1427.13	1348.03	1824.25	1533.14	1225.62	1046.98	1601.07	1291.22	1119.36	1133.18	1664.85	1305.8
Endogenous	Masp2	NM_010767.3	12.91	20.49	7.99	13.7967	28.76	19.45	2.2	16.8033	13.52	10.61	1	8.37667	6.63	15.9	10.39	10.9733
Endogenous	Tnfsf12	NM_011614.3	18.44	19.13	15.98	17.85	10.78	20.95	11.02	14.25	17.21	7.07	8.21	10.83	16.1	23.86	14.17	18.0433
Endogenous	Csf1r	NM_001037859.1	7.38	34.16	23.97	21.8367	32.35	19.45	16.9	22.9	9.83	16.8	13.01	13.2133	15.15	15.9	8.5	13.1833
Endogenous	Ccl20	NM_016960.1	20.29	16.4	13.98	16.89	14.38	17.95	8.08	13.47	9.83	13.26	7.53	10.2067	8.52	14.58	9.45	10.85
Endogenous	Ube2l3	NM_009456.2	750.64	714.59	860.78	775.337	734.53	596.96	719.27	683.587	404.44	389.08	607.84	467.12	490.55	446.65	634.95	524.05
Endogenous	Icam5	NM_008319.2	12.91	17.76	25.96	18.8767	21.57	23.94	17.63	21.0467	11.06	14.15	8.9	11.37	16.1	15.9	17.01	16.3367
Endogenous	C9	NM_013485.1	18.44	16.4	19.97	18.27	26.36	14.96	12.49	17.9367	9.83	11.5	11.64	10.99	8.52	6.63	14.17	9.77333
Endogenous	Irak3	NM_028679.3	40.58	45.09	19.97	35.2133	68.3	47.88	34.53	50.2367	23.36	25.64	14.37	21.1233	15.15	29.16	15.12	19.81
Endogenous	Rae1	NM_175112.5	734.04	765.15	986.61	828.6	611.11	656.81	772.9	680.273	469.6	382.89	638.65	497.047	430.89	429.42	602.82	487.71
Endogenous	Fcamr	NM_001170632.1	20.29	19.13	23.97	21.13	26.36	14.96	8.08	16.4667	17.21	13.26	7.53	12.6667	17.05	9.28	9.45	11.9267
Endogenous	Il17a	NM_010552.3	29.51	20.49	29.96	26.6533	28.76	5.98	9.55	14.7633	22.13	14.15	11.64	15.9733	12.31	14.58	16.06	14.3167
Endogenous	Cd19	NM_009844.2	431.57	416.73	201.71	350.003	466.12	366.56	204.25	345.643	211.44	213.99	200.56	208.663	58.71	99.4	148.34	102.15
Endogenous	Irf5	NM_012057.3	250.83	218.61	199.72	223.053	224.07	142.13	148.41	171.537	161.04	115.84	121.84	132.907	105.12	99.4	103.93	102.817
Endogenous	Cd3e	NM_007648.4	2277.74	2448.47	3455.12	2727.11	3421.03	2833.7	3093.06	3115.93	1614.08	1674.81	1582.59	1623.83	2456.53	2348.53	2159.01	2321.36
Endogenous	Il11ra1	NM_010549.3	23.98	13.66	15.98	17.8733	25.16	14.96	14.69	18.27	13.52	11.5	6.85	10.6233	17.05	11.93	15.12	14.7
Endogenous	Trem2	NM_031254.2	9.22	6.83	11.98	9.34333	11.98	11.97	5.14	9.69667	3.69	8.84	4.11	5.54667	5.68	3.98	5.67	5.11
Endogenous	Pla2g2a	NM_001082531.1	7.38	21.86	11.98	13.74	20.37	19.45	11.76	17.1933	4.92	10.61	8.9	8.14333	9.47	11.93	12.28	11.2267
Endogenous	Itgal	NM_008400.2	2661.36	2329.59	3299.34	2763.43	2748.81	2088.62	2986.53	2607.99	1601.79	1621.76	1683.89	1635.81	2259.56	2188.17	2375.39	2274.37
Endogenous	Ifi204	NM_008329.2	12.91	35.52	17.97	22.1333	13.18	10.47	15.43	13.0267	20.9	11.5	6.85	13.0833	6.63	13.25	8.5	9.46
Endogenous	Psmb5	NM_011186.1	1093.69	1094.43	1276.2	1154.77	828	800.44	969.8	866.08	638.01	534.99	858.37	677.123	625.97	640.15	957.15	741.09
Endogenous	Il13ra1	NM_133990.4	18.44	15.03	15.98	16.4833	11.98	14.96	5.14	10.6933	6.15	15.92	6.85	9.64	6.63	11.93	10.39	9.65
Endogenous	Ncf4	NM_008677.2	604.94	534.24	675.05	604.743	673.42	556.57	575.27	601.753	387.23	368.74	300.5	352.157	444.15	447.97	419.52	437.213
Endogenous	Ly96	NM_016923.1	79.31	84.71	49.93	71.3167	55.12	35.91	49.22	46.75	49.17	33.6	41.76	41.51	43.56	60.97	65.2	56.5767
Endogenous	Abcf1	NM_013854.1	516.41	419.46	597.16	511.01	400.22	351.59	434.2	395.337	314.7	231.68	342.25	296.21	297.36	275.67	411.02	328.017
Endogenous	Il27ra	NM_016671.3	424.19	438.59	714.99	525.923	524.84	477.27	570.12	524.077	299.95	308.61	305.98	304.847	435.62	383.03	441.25	419.967
Endogenous	Ppbp	NM_023785.2	16.6	17.76	17.97	17.4433	9.59	16.46	9.55	11.8667	11.06	12.38	6.85	10.0967	10.42	14.58	13.23	12.7433
Endogenous	Nfkbiz	NM_030612.1	225.01	288.3	311.56	274.957	312.75	378.52	232.9	308.057	142.6	189.23	145.12	158.983	277.47	326.04	199.37	267.627
Endogenous	Defb14	NM_183026.2	22.13	17.76	17.97	19.2867	14.38	22.44	15.43	17.4167	12.29	11.5	9.58	11.1233	14.21	15.9	15.12	15.0767
Endogenous	Fas	NM_007987.2	35.04	66.95	69.9	57.2967	112.64	107.72	77.14	99.1667	31.96	38.91	28.06	32.9767	40.72	47.71	39.68	42.7033
Endogenous	Cd209g	NM_027343.3	9.22	16.4	27.96	17.86	31.15	20.95	11.76	21.2867	12.29	12.38	6.16	10.2767	14.21	21.21	8.5	14.64
Endogenous	Cd86	NM_019388.3	92.22	148.93	77.89	106.347	110.24	148.12	53.63	103.997	77.45	75.16	30.8	61.1367	37.88	82.17	31.18	50.41
Endogenous	Cd79a	NM_007655.3	18.44	24.59	17.97	20.3333	28.76	22.44	13.22	21.4733	8.61	16.8	9.58	11.6633	11.36	6.63	19.84	12.61
Endogenous	Pdcd2	NM_008799.2	112.5	84.71	115.84	104.35	95.86	76.3	83.02	85.06	61.47	55.71	62.29	59.8233	54.93	47.71	78.42	60.3533
Endogenous	Ccl8	NM_021443.2	9.22	8.2	17.97	11.7967	14.38	7.48	8.08	9.98	8.61	6.19	5.48	6.76	8.52	7.95	6.61	7.69333
Endogenous	Icam2	NM_010494.1	426.04	493.25	487.31	468.867	692.59	513.18	517.96	574.577	247.09	203.38	353.89	268.12	382.59	347.24	503.61	411.147
Housekeeping	Polr1b	NM_009086.2	184.43	173.52	223.68	193.877	111.44	130.16	156.49	132.697	99.57	84.89	147.85	110.77	80.5	75.55	147.4	101.15
Endogenous	Cxcl12	NM_021704.3	7.38	5.47	9.99	7.61333	9.59	8.98	2.94	7.17	2.46	4.42	6.16	4.34667	13.26	9.28	6.61	9.71667
Housekeeping	Tbp	NM_013684.3	400.22	429.03	573.19	467.48	422.99	381.52	390.12	398.21	259.38	215.76	323.09	266.077	319.14	312.78	392.12	341.347
Endogenous	Hamp	NM_032541.1	14.75	15.03	9.99	13.2567	11.98	20.95	8.08	13.67	12.29	6.19	4.11	7.53	9.47	10.6	16.06	12.0433
Endogenous	Tlr3	NM_126166.2	9.22	27.33	19.97	18.84	29.96	10.47	16.16	18.8633	11.06	14.15	6.85	10.6867	7.58	10.6	8.5	8.89333
Endogenous	C4a	NM_011413.2	5.53	9.56	13.98	9.69	13.18	10.47	8.82	10.8233	11.06	2.65	2.74	5.48333	6.63	9.28	11.34	9.08333
Endogenous	Rorc	NM_011281.2	23.98	43.72	45.94	37.88	47.93	38.9	39.67	42.1667	22.13	22.11	19.85	21.3633	26.52	33.13	23.62	27.7567
Endogenous	Ptger4	NM_008965.1	105.13	121.6	201.71	142.813	97.06	119.69	101.39	106.047	74.99	83.12	82.14	80.0833	94.7	92.78	140.78	109.42
Endogenous	Mapk1	NM_011949.3	1676.49	1662.82	2160.94	1833.42	1753.05	1458.74	1758.12	1656.64	921.98	920.53	1234.85	1025.79	1215.96	1164.99	1522.18	1301.04
Endogenous	Tnfsf18	NM_183391.3	14.75	31.43	21.97	22.7167	22.77	20.95	19.1	20.94	11.06	10.61	16.43	12.7	12.31	14.58	15.12	14.0033
Endogenous	Traf2	NM_009422.2	197.34	210.41	273.61	227.12	216.88	155.6	220.41	197.63	113.1	121.15	146.48	126.91	151.52	185.55	179.52	172.197
Endogenous	Lck	NM_010693.2	4924.35	5571.9	6674.56	5723.6	6029.64	5474.39	6175.11	5893.05	3155.63	3010.95	3415.02	3193.87	3760.56	3521.48	3924.96	3735.67
Endogenous	Phlpp1	NM_133821.3	116.19	142.1	111.84	123.377	152.18	169.06	119.02	146.753	71.3	61.9	73.24	68.8133	71.03	45.06	72.75	62.9467
Endogenous	Ccl22	NM_009137.2	206.56	295.13	383.46	295.05	93.46	190.01	80.08	121.183	220.05	145.91	123.9	163.287	74.81	120.61	261.73	152.383
Endogenous	Ikbkb	NM_010546.2	435.26	502.81	623.12	520.397	579.96	459.32	513.55	517.61	283.97	269.7	308.71	287.46	318.19	306.16	346.76	323.703
Endogenous	Il7	NM_008371.2	20.29	17.76	23.97	20.6733	21.57	13.47	10.29	15.11	12.29	12.38	9.58	11.4167	13.26	18.56	6.61	12.81
Endogenous	Ikbkap	NM_026079.3	293.25	252.77	283.6	276.54	210.89	215.44	224.82	217.05	140.14	115.84	201.25	152.41	143.94	137.84	198.42	160.067
Endogenous	Clu	NM_013492.2	12.91	19.13	15.98	16.0067	17.97	5.98	9.55	11.1667	9.83	9.73	6.85	8.80333	11.36	11.93	12.28	11.8567
Endogenous	Adal	NM_029475.1	82.99	88.81	91.87	87.89	91.07	73.31	77.14	80.5067	50.4	36.26	57.5	48.0533	63.45	55.67	77.48	65.5333
Endogenous	Cd40	NM_011611.2	33.2	50.55	47.93	43.8933	55.12	55.36	29.39	46.6233	23.36	26.53	21.9	23.93	18.94	31.81	24.57	25.1067
Endogenous	Il1b	NM_008361.3	20.29	20.49	11.98	17.5867	13.18	20.95	13.22	15.7833	11.06	11.5	6.16	9.57333	5.68	9.28	4.72	6.56
Endogenous	Map4k1	NM_008279.2	429.73	441.32	475.33	448.793	480.5	403.96	476.08	453.513	237.26	184.81	310.77	244.28	250.96	267.72	397.79	305.49
Endogenous	Psmd7	NM_010817.2	1768.71	1742.07	2130.99	1880.59	1222.22	1238.81	1553.88	1338.3	885.1	760.47	1410.77	1018.78	893.97	962.21	1505.17	1120.45
Housekeeping	Polr2a	NM_009089.2	1811.13	1725.68	1957.23	1831.35	1887.26	1386.93	1922.7	1732.3	878.95	801.15	1295.78	991.96	1133.57	1101.37	1542.96	1259.3
Endogenous	C6	NM_016704.2	33.2	40.99	19.97	31.3867	19.17	25.43	19.1	21.2333	15.98	17.69	17.11	16.9267	16.1	19.88	23.62	19.8667
Endogenous	Psmc2	NM_011188.3	2104.38	2064.53	2410.59	2193.17	1406.76	1403.38	1710.37	1506.84	980.99	861.28	1685.95	1176.07	1084.32	1080.17	1594.93	1253.14
Endogenous	Tnfrsf11a	NM_009399.3	59.02	124.34	77.89	87.0833	131.81	98.75	69.06	99.8733	28.27	67.2	44.49	46.6533	47.35	62.29	30.24	46.6267
Endogenous	Selplg	NM_009151.3	31.35	32.79	27.96	30.7	53.92	37.4	38.94	43.42	17.21	17.69	14.37	16.4233	22.73	26.51	20.79	23.3433
Endogenous	Cd6	NM_001037801.2	523.79	1019.28	896.73	813.267	1121.57	1252.27	882.37	1085.4	366.33	496.96	441.51	434.933	486.76	652.08	516.84	551.893
Endogenous	Ikbke	NM_019777.3	343.04	450.89	619.12	471.017	874.73	610.43	628.9	704.687	220.05	303.31	229.31	250.89	490.55	466.53	359.05	438.71
Endogenous	Ccl4	NM_013652.1	236.07	103.84	139.8	159.903	73.09	52.37	97.71	74.39	95.89	47.75	111.57	85.07	75.76	46.39	199.37	107.173
Endogenous	Psmb9	NM_013585.2	986.71	1235.16	1152.37	1124.75	1058.06	938.08	864	953.38	638.01	620.76	528.44	595.737	722.57	723.65	752.11	732.777
Endogenous	Cd40lg	NM_011616.2	127.26	322.45	211.7	220.47	328.32	384.51	185.88	299.57	84.82	137.06	128	116.627	105.12	115.31	115.27	111.9
Endogenous	Notch2	NM_010928.1	368.87	450.89	505.29	441.683	353.49	347.11	346.04	348.88	201.61	217.53	281.33	233.49	214.02	200.13	261.73	225.293
Endogenous	Sele	NM_011345.2	14.75	23.23	17.97	18.65	17.97	16.46	8.08	14.17	9.83	11.5	8.21	9.84667	11.36	14.58	2.83	9.59
Endogenous	Il1a	NM_010554.4	12.91	12.3	13.98	13.0633	10.78	22.44	8.82	14.0133	8.61	10.61	1.37	6.86333	2.84	13.25	5.67	7.25333
Endogenous	Btnl2	NM_079835.2	31.35	17.76	25.96	25.0233	17.97	16.46	8.82	14.4167	17.21	13.26	8.9	13.1233	7.58	10.6	11.34	9.84
Endogenous	Csf3r	NM_001252651.1	14.75	23.23	15.98	17.9867	21.57	14.96	12.49	16.34	7.38	13.26	7.53	9.39	11.36	15.9	9.45	12.2367
Endogenous	Cmklr1	NM_008153.3	5.53	21.86	11.98	13.1233	19.17	10.47	11.76	13.8	7.38	9.73	3.42	6.84333	4.74	6.63	9.45	6.94
Endogenous	Il33	NM_133775.1	12.91	28.69	11.98	17.86	32.35	23.94	13.22	23.17	8.61	9.73	9.58	9.30667	11.36	22.53	8.5	14.13
Endogenous	Mme	NM_008604.3	12.91	25.96	19.97	19.6133	28.76	13.47	18.37	20.2	12.29	11.5	6.85	10.2133	7.58	14.58	7.56	9.90667
Endogenous	C1qbp	NM_007573.2	3926.57	3119.33	4036.29	3694.06	2128.11	2142.48	3020.33	2430.31	1702.59	1454.63	2608.66	1921.96	1392.1	1313.43	2376.33	1693.95
Endogenous	Sell	NM_001164059.1	2030.6	4011.55	2859.96	2967.37	7106.88	5646.45	3912.25	5555.19	1534.18	1967.51	1118.49	1540.06	2722.64	3033.74	1697.92	2484.77
Endogenous	Ptafr	NM_001081211.1	16.6	24.59	17.97	19.72	29.96	31.42	14.69	25.3567	9.83	13.26	7.53	10.2067	8.52	14.58	8.5	10.5333
Endogenous	Ccrl1	NM_145700.2	9.22	27.33	11.98	16.1767	29.96	17.95	21.31	23.0733	9.83	7.07	8.21	8.37	5.68	14.58	16.06	12.1067
Endogenous	Il18	NM_008360.1	44.26	31.43	21.97	32.5533	61.11	22.44	28.65	37.4	17.21	22.99	10.27	16.8233	28.41	25.18	18.9	24.1633
Endogenous	Ctss	NM_021281.2	1316.85	1671.02	1158.36	1382.08	1700.33	1422.83	1113.06	1412.07	716.69	855.09	564.72	712.167	680.9	772.68	847.54	767.04
Endogenous	Lilra5	NM_001081239.2	12.91	20.49	17.97	17.1233	17.97	23.94	11.76	17.89	8.61	11.5	6.16	8.75667	5.68	10.6	14.17	10.15
Endogenous	Thy1	NM_009382.3	3747.67	3659.03	5052.86	4153.19	3252.08	3231.67	3727.84	3403.86	2178.33	1742.02	2439.59	2119.98	2477.37	2272.99	3007.5	2585.95
Endogenous	Klra21	NM_053151.1	9.22	4.1	11.98	8.43333	14.38	5.98	4.41	8.25667	6.15	2.65	4.11	4.30333	7.58	5.3	2.83	5.23667
Endogenous	Prim1	NM_008921.2	1078.93	1076.67	1318.14	1157.91	965.8	745.08	1016.08	908.987	544.58	496.08	726.95	589.203	661.96	660.03	919.35	747.113
Endogenous	Cr2	NM_007758.2	7.38	17.76	7.99	11.0433	13.18	13.47	8.82	11.8233	7.38	5.31	4.11	5.6	6.63	5.3	7.56	6.49667
Endogenous	Abcb10	NM_019552.2	64.55	60.12	89.87	71.5133	63.51	46.38	67.59	59.16	30.73	31.83	45.86	36.14	51.14	39.76	39.68	43.5267
Endogenous	C1qb	NM_009777.2	16.6	24.59	11.98	17.7233	15.58	16.46	8.82	13.62	13.52	10.61	2.74	8.95667	8.52	7.95	5.67	7.38
Endogenous	Cfd	NM_013459.1	18.44	32.79	15.98	22.4033	20.37	20.95	11.76	17.6933	13.52	11.5	8.9	11.3067	14.21	19.88	8.5	14.1967
Endogenous	Cd109	NM_153098.3	16.6	27.33	11.98	18.6367	22.77	16.46	14.69	17.9733	12.29	9.73	6.16	9.39333	9.47	25.18	11.34	15.33
Endogenous	Ptpn22	NM_008979.1	2543.33	1944.29	2652.25	2379.96	3615.15	2262.17	3140.82	3006.05	1180.13	1150.44	1247.86	1192.81	1804.99	1553.32	1782.01	1713.44
Endogenous	Jak1	NM_146145.2	2493.53	2534.54	3792.64	2940.24	3996.19	3041.66	3668.33	3568.73	1435.83	1493.54	1475.8	1468.39	2128.87	1999.96	1972.88	2033.9
Endogenous	Cxcl1	NM_008176.1	36.89	23.23	21.97	27.3633	31.15	28.43	20.57	26.7167	18.44	10.61	11.64	13.5633	16.1	15.9	13.23	15.0767
Endogenous	Ccl12	NM_011331.2	9.22	20.49	13.98	14.5633	7.19	10.47	11.02	9.56	8.61	8.84	4.11	7.18667	9.47	14.58	2.83	8.96
Endogenous	Clec4e	NM_019948.2	40.58	30.06	15.98	28.8733	23.97	28.43	16.9	23.1	11.06	18.57	13.01	14.2133	17.05	18.56	17.95	17.8533
Endogenous	Nfatc3	NM_010901.2	507.19	580.69	683.03	590.303	728.54	562.55	623.02	638.037	286.43	250.25	332.67	289.783	400.58	387	429.91	405.83
Endogenous	Mx1	NM_010846.1	586.5	1214.67	641.09	814.087	1157.52	999.42	708.98	955.307	290.12	534.99	373.74	399.617	400.58	518.21	429.91	449.567
Endogenous	Gpr183	NM_183031.2	119.88	112.04	139.8	123.907	194.12	151.11	160.9	168.71	67.61	63.67	50.65	60.6433	53.98	66.27	48.19	56.1467
Housekeeping	Tubb5	NM_011655.4	4262.24	4552.62	5823.77	4879.54	4354.47	4085.97	4579.35	4339.93	2204.15	2036.48	2900.27	2380.3	3085.34	3060.25	3684.02	3276.54
Endogenous	Pax5	NM_008782.2	84.84	99.74	67.9	84.16	106.65	95.75	51.43	84.61	50.4	41.56	30.8	40.92	27.46	29.16	24.57	27.0633
Endogenous	Ccl11	NM_011330.3	16.6	21.86	11.98	16.8133	10.78	10.47	5.14	8.79667	11.06	7.96	5.48	8.16667	9.47	10.6	14.17	11.4133
Endogenous	Mapk14	NM_011951.2	420.51	501.44	463.34	461.763	565.58	489.24	468.74	507.853	188.08	191	292.29	223.79	431.83	327.36	411.96	390.383
Endogenous	Il1rl1	NM_001025602.2	116.19	72.42	237.66	142.09	41.94	46.38	161.63	83.3167	83.59	49.52	73.24	68.7833	43.56	17.23	62.36	41.05
Endogenous	Il15ra	NM_008358.2	36.89	53.29	57.92	49.3667	46.73	38.9	33.06	39.5633	33.19	17.69	20.54	23.8067	23.68	33.13	38.74	31.85
Endogenous	Tcf4	NM_013685.1	523.79	474.12	211.7	403.203	335.51	272.3	212.33	273.38	258.15	211.34	112.94	194.143	146.79	137.84	201.26	161.963
Endogenous	Cfp	NM_008823.3	105.13	107.94	77.89	96.9867	106.65	107.72	62.45	92.2733	43.03	37.14	59.55	46.5733	54.93	37.11	66.14	52.7267
Endogenous	Il20	NM_021380.1	11.07	8.2	13.98	11.0833	5.99	8.98	3.67	6.21333	8.61	1.77	5.48	5.28667	6.63	7.95	4.72	6.43333
Endogenous	Hcst	NM_011827.3	106.97	114.77	191.73	137.823	165.36	134.65	134.45	144.82	61.47	69.86	65.71	65.68	139.21	155.07	99.21	131.163
Endogenous	Itgax	NM_021334.2	44.26	38.26	45.94	42.82	57.52	37.4	41.88	45.6	14.75	25.64	20.54	20.31	26.52	13.25	27.4	22.39
Endogenous	Il2	NM_008366.2	23.98	43.72	23.97	30.5567	26.36	44.88	20.57	30.6033	8.61	22.99	11.64	14.4133	10.42	14.58	15.12	13.3733
Endogenous	Cd96	NM_032465.2	116.19	178.99	223.68	172.953	252.83	164.58	188.08	201.83	68.84	84.89	89.67	81.1333	114.59	107.35	84.09	102.01
Endogenous	Il1rap	NM_134103.2	73.77	98.38	97.86	90.0033	81.48	67.33	98.45	82.42	41.8	49.52	34.23	41.85	36.93	56.99	66.14	53.3533
Endogenous	Tagap	NM_145968.2	92.22	139.37	173.75	135.113	194.12	164.58	121.96	160.22	79.9	61.9	46.55	62.7833	71.97	74.22	66.14	70.7767
Endogenous	Ctsc	NM_009982.2	711.91	713.22	824.83	749.987	714.16	647.83	592.9	651.63	312.24	325.41	403.86	347.17	367.44	379.05	403.46	383.317
Endogenous	Pou2f2	NM_001163554.1	140.17	146.2	151.79	146.053	183.33	158.59	154.29	165.403	60.24	76.05	66.4	67.5633	78.6	83.5	93.54	85.2133
Endogenous	H2-Ob	NM_010389.3	108.82	154.4	91.87	118.363	160.57	178.04	131.51	156.707	51.63	61.9	50.65	54.7267	43.56	59.64	32.13	45.11
Endogenous	Cd24a	NM_009846.2	1045.73	606.65	299.58	650.653	539.22	203.48	317.39	353.363	322.08	214.88	362.79	299.917	514.22	341.94	599.99	485.383
Endogenous	Card9	NM_001037747.1	18.44	25.96	33.95	26.1167	40.74	32.92	33.06	35.5733	18.44	11.5	6.16	12.0333	20.83	19.88	15.12	18.61
Endogenous	Cd164	NM_016898.2	2264.83	2248.98	2700.18	2404.66	2349.79	2021.29	2300.33	2223.8	1060.89	1069.09	1170.51	1100.16	1329.6	1264.39	1476.82	1356.94
Endogenous	Ifna1	NM_010502.2	73.77	121.6	87.88	94.4167	123.42	107.72	69.8	100.313	29.5	68.09	31.49	43.0267	47.35	66.27	46.3	53.3067
Endogenous	Spn	NM_001037810.1	2657.67	2728.56	3696.77	3027.67	2933.34	2669.12	2703.68	2768.71	1444.44	1225.6	1468.96	1379.67	2080.57	1860.8	2203.42	2048.26
Endogenous	Ifnar1	NM_010508.1	1279.96	1247.46	1671.64	1399.69	1883.66	1184.95	1590.61	1553.07	583.92	641.1	686.56	637.193	936.59	858.83	844.71	880.043
Endogenous	C2	NM_013484.2	22.13	30.06	27.96	26.7167	46.73	23.94	15.43	28.7	13.52	13.26	9.58	12.12	13.26	14.58	12.28	13.3733
Endogenous	Cdh5	NM_009868.3	36.89	36.89	39.94	37.9067	44.34	20.95	33.8	33.03	18.44	19.45	13.69	17.1933	12.31	22.53	20.79	18.5433
Endogenous	Mbp	NM_010777.3	62.71	62.85	89.87	71.81	49.13	80.79	50.69	60.2033	31.96	31.83	33.54	32.4433	29.36	42.41	41.57	37.78
Endogenous	Cxcr5	NM_007551.2	118.04	95.64	63.91	92.53	88.67	64.33	36	63	45.48	51.29	28.06	41.61	21.78	25.18	32.13	26.3633
Endogenous	Fkbp5	NM_010220.3	311.69	281.46	333.53	308.893	304.36	236.39	307.84	282.863	131.54	107.88	177.29	138.903	176.14	160.37	197.48	177.997
Endogenous	Itga2b	NM_010575.2	16.6	19.13	17.97	17.9	20.37	10.47	11.02	13.9533	6.15	11.5	6.16	7.93667	8.52	10.6	15.12	11.4133
Endogenous	Ccrl2	NM_017466.4	59.02	110.67	73.9	81.1967	75.49	58.35	41.14	58.3267	40.57	40.68	26.7	35.9833	38.83	42.41	37.79	39.6767
Endogenous	Il25	NM_080729.2	29.51	34.16	27.96	30.5433	32.35	41.89	28.65	34.2967	14.75	16.8	8.9	13.4833	20.83	10.6	14.17	15.2
Endogenous	Ikzf1	NM_001025597.1	588.34	765.15	1032.54	795.343	820.81	761.54	758.94	780.43	314.7	319.22	418.92	350.947	404.37	455.92	497.94	452.743
Endogenous	Phlpp2	NM_001122594.2	173.37	180.36	171.76	175.163	150.98	121.19	148.41	140.193	67.61	76.05	87.62	77.0933	61.56	87.47	88.82	79.2833
Endogenous	Nos2	NM_010927.3	44.26	45.09	57.92	49.09	33.55	31.42	18.37	27.78	30.73	20.34	13.69	21.5867	29.36	21.21	18.9	23.1567
Endogenous	Nfatc1	NM_016791.4	193.65	198.12	271.62	221.13	251.63	209.46	235.1	232.063	87.28	93.73	110.21	97.0733	125.95	116.63	153.07	131.883
Endogenous	Cd79b	NM_008339.2	907.41	620.31	389.45	639.057	804.03	456.32	445.96	568.77	311.01	261.74	267.64	280.13	162.89	156.39	282.51	200.597
Endogenous	Ifnar2	NM_001110498.1	391	464.55	649.08	501.543	496.08	420.42	533.39	483.297	234.8	233.45	190.98	219.743	261.37	283.63	239.05	261.35
Endogenous	Tlr2	NM_011905.2	44.26	27.33	55.92	42.5033	34.75	35.91	29.39	33.35	20.9	21.22	13.69	18.6033	19.89	27.83	22.68	23.4667
Endogenous	Il28a	NM_001024673.2	23.98	35.52	21.97	27.1567	50.33	38.9	24.24	37.8233	15.98	18.57	1	11.85	15.15	23.86	10.39	16.4667
Endogenous	Irf1	NM_008390.1	772.77	797.94	1130.4	900.37	1049.68	739.1	833.88	874.22	419.19	395.27	362.79	392.417	663.85	576.53	516.84	585.74
Endogenous	Bst2	NM_198095.2	872.37	1226.97	661.07	920.137	667.43	776.5	573.06	672.33	429.03	391.73	381.96	400.907	398.69	356.52	453.53	402.913
Endogenous	Ltf	NM_008522.3	42.42	38.26	17.97	32.8833	21.57	20.95	11.76	18.0933	15.98	11.5	15.06	14.18	14.21	19.88	11.34	15.1433
Endogenous	Tlr9	NM_031178.2	60.86	60.12	33.95	51.6433	73.09	80.79	33.06	62.3133	19.67	20.34	26.7	22.2367	21.78	22.53	11.34	18.55
Endogenous	Tnfsf10	NM_009425.2	328.29	207.68	593.16	376.377	292.38	172.06	396	286.813	153.66	99.04	230.68	161.127	139.21	115.31	199.37	151.297
Endogenous	Ptpn6	NM_013545.2	1222.79	1710.65	1523.85	1485.76	1647.61	1639.77	1336.41	1541.26	652.76	641.98	605.11	633.283	629.76	613.64	514.95	586.117
Endogenous	Il6ra	NM_010559.2	68.24	127.07	117.83	104.38	125.82	155.6	110.94	130.787	39.34	66.32	27.38	44.3467	79.55	76.87	54.8	70.4067
Endogenous	Il1rl2	NM_133193.3	46.11	76.51	45.94	56.1867	57.52	67.33	65.39	63.4133	25.82	23.88	21.9	23.8667	17.05	15.9	8.5	13.8167
Endogenous	Bid	NM_007544.3	711.91	610.75	607.14	643.267	367.87	330.65	484.9	394.473	243.4	202.5	371.69	272.53	200.77	204.11	395.9	266.927
Endogenous	Ccl26	NM_001013412.2	7.38	16.4	15.98	13.2533	11.98	14.96	9.55	12.1633	7.38	5.31	4.11	5.6	6.63	7.95	9.45	8.01
Endogenous	Ifih1	NM_027835.2	191.81	480.95	199.72	290.827	279.19	324.66	112.41	238.753	130.31	151.21	84.19	121.903	149.63	112.66	82.2	114.83
Endogenous	Tlr1	NM_030682.1	201.03	353.88	355.5	303.47	406.21	438.37	303.43	382.67	131.54	145.91	103.36	126.937	191.3	257.12	171.97	206.797
Endogenous	Ddx58	NM_172689.3	781.99	1624.57	872.77	1093.11	1077.24	1081.71	623.76	927.57	484.35	542.06	341.57	455.993	669.53	722.32	571.64	654.497
Endogenous	Il17ra	NM_008359.1	1030.98	1191.44	1613.72	1278.71	1905.23	1342.04	1639.84	1629.04	521.23	505.8	572.25	533.093	819.16	710.39	774.79	768.113
Endogenous	Fcgr4	NM_144559.1	22.13	20.49	19.97	20.8633	23.97	14.96	10.29	16.4067	7.38	17.69	1	8.69	6.63	17.23	10.39	11.4167
Endogenous	C8b	NM_133882.2	22.13	24.59	19.97	22.23	28.76	10.47	10.29	16.5067	11.06	13.26	3.42	9.24667	8.52	11.93	13.23	11.2267
Endogenous	Clec5a	NM_001038604.1	11.07	9.56	7.99	9.54	5.99	5.98	6.61	6.19333	1.23	4.42	6.16	3.93667	3.79	5.3	4.72	4.60333
Endogenous	Ceacam1	NM_001039185.1	35.04	32.79	33.95	33.9267	39.54	37.4	28.65	35.1967	13.52	15.92	12.32	13.92	11.36	17.23	9.45	12.68
Endogenous	Btk	NM_013482.2	140.17	131.17	43.94	105.093	103.05	88.27	57.31	82.8767	55.32	38.02	34.91	42.75	20.83	26.51	50.08	32.4733
Endogenous	Stat4	NM_011487.4	1058.64	1149.08	1352.09	1186.6	1930.4	1234.32	1408.41	1524.38	510.16	479.28	443.56	477.667	908.18	653.4	686.92	749.5
Endogenous	Ptprc	NM_011210.3	6455.14	6854.88	9131.09	7480.37	7462.76	6295.77	7458.62	7072.38	2945.42	2818.18	3239.1	3000.9	5031.44	4857.44	4848.09	4912.32
Endogenous	Itgam	NM_001082960.1	7.38	15.03	11.98	11.4633	31.15	17.95	11.76	20.2867	3.69	5.31	4.79	4.59667	16.1	9.28	3.78	9.72
Endogenous	Irgm1	NM_008326.1	1623.01	2617.89	1857.37	2032.76	2058.61	1759.47	1146.86	1654.98	858.06	809.99	775.55	814.533	1336.23	1113.3	1150.84	1200.12
Endogenous	Il1rn	NM_031167.5	20.29	5.47	9.99	11.9167	11.98	4.49	3.67	6.71333	6.15	5.31	2.74	4.73333	4.74	9.28	8.5	7.50667
Endogenous	Tlr4	NM_021297.2	97.75	54.65	31.95	61.45	67.1	28.43	34.53	43.3533	23.36	28.3	21.22	24.2933	68.18	75.55	62.36	68.6967
Endogenous	Plaur	NM_011113.3	57.17	64.22	57.92	59.77	97.06	82.29	49.22	76.19	19.67	28.3	22.59	23.52	19.89	15.9	19.84	18.5433
Endogenous	Cd226	NM_001039149.1	424.19	545.17	1384.04	784.467	660.24	483.25	880.16	674.55	242.17	275.89	401.12	306.393	253.8	249.17	347.71	283.56
Endogenous	Klrb1	NM_001099918.1	14.75	19.13	5.99	13.29	8.39	8.98	5.88	7.75	8.61	3.54	3.42	5.19	5.68	9.28	5.67	6.87667
Endogenous	Stat1	NM_009283.3	1479.15	2209.36	2208.88	1965.8	2099.35	1590.4	1281.31	1657.02	832.24	904.61	555.14	763.997	1141.14	1154.39	858.88	1051.47
Endogenous	Psmb10	NM_013640.3	114.35	117.5	145.79	125.88	92.27	94.26	105.8	97.4433	54.09	41.56	49.97	48.54	60.61	37.11	68.98	55.5667
Endogenous	Itgb1	NM_010578.1	2185.53	1815.85	4088.22	2696.53	1968.74	1807.34	2999.02	2258.37	881.41	721.57	1503.87	1035.62	788.86	625.57	1092.26	835.563
Endogenous	Fcgr1	NM_010186.5	16.6	23.23	21.97	20.6	21.57	25.43	14.69	20.5633	4.92	13.26	5.48	7.88667	6.63	18.56	11.34	12.1767
Endogenous	Klra7	NM_001110323.1	651.05	204.95	489.31	448.437	716.56	170.56	966.86	617.993	157.35	43.33	302.55	167.743	412.89	100.73	512.12	341.913
Endogenous	Il23r	NM_144548.1	12.91	17.76	29.96	20.21	23.97	17.95	20.57	20.83	6.15	6.19	10.27	7.53667	15.15	17.23	8.5	13.6267
Endogenous	Vtn	NM_011707.2	11.07	13.66	11.98	12.2367	10.78	8.98	5.14	8.3	4.92	5.31	3.42	4.55	7.58	6.63	10.39	8.2
Endogenous	Tbx21	NM_019507.1	201.03	151.66	273.61	208.767	294.77	146.62	299.76	247.05	77.45	45.1	104.73	75.76	128.79	86.15	108.66	107.867
Endogenous	Il17b	NM_019508.1	23.98	27.33	33.95	28.42	16.78	10.47	12.49	13.2467	9.83	11.5	9.58	10.3033	16.1	21.21	15.12	17.4767
Endogenous	Ccl6	NM_009139.2	35.04	31.43	27.96	31.4767	35.95	49.37	17.63	34.3167	14.75	12.38	6.85	11.3267	11.36	25.18	23.62	20.0533
Endogenous	Ifi35	NM_027320.4	1152.7	1830.88	1360.08	1447.89	993.36	1161.01	903.67	1019.35	479.43	491.66	566.09	512.393	594.72	656.05	836.2	695.657
Endogenous	Lair1	NM_001113474.1	94.06	103.84	153.78	117.227	105.45	85.28	121.22	103.983	43.03	48.64	31.49	41.0533	91.86	99.4	99.21	96.8233
Endogenous	Ikzf2	NM_011770.4	527.48	277.37	585.17	463.34	739.33	258.83	732.49	576.883	158.58	88.43	237.52	161.51	237.7	86.15	313.69	212.513
Endogenous	Irf8	NM_008320.3	1113.97	676.33	667.06	819.12	428.98	389	378.37	398.783	325.77	275.01	254.64	285.14	222.55	259.77	320.31	267.543
Endogenous	Ly86	NM_010745.2	206.56	243.21	139.8	196.523	144.99	178.04	116.08	146.37	76.22	61.9	60.24	66.12	41.67	43.74	41.57	42.3267
Endogenous	Ifitm1	NM_001112715.1	1744.73	542.43	808.86	1032.01	2619.4	902.17	1673.63	1731.73	657.68	243.18	139.64	346.833	499.07	283.63	449.76	410.82
Endogenous	Ccl5	NM_013653.1	684.24	494.61	1210.29	796.38	1666.78	596.96	1284.25	1182.66	270.45	203.38	327.2	267.01	449.83	306.16	397.79	384.593
Endogenous	Cxcl10	NM_021274.1	25.82	42.36	33.95	34.0433	25.16	37.4	17.63	26.73	13.52	12.38	8.21	11.37	11.36	14.58	17.95	14.63
Endogenous	Nt5e	NM_011851.3	153.08	219.98	281.6	218.22	185.73	215.44	187.35	196.173	78.68	58.36	78.72	71.92	56.82	55.67	84.09	65.5267
Endogenous	Itga4	NM_010576.3	483.21	291.03	321.55	365.263	833.99	389	476.82	566.603	147.52	84.01	125.27	118.933	269.9	149.77	205.98	208.55
Endogenous	Klra6	NM_008464.2	184.43	42.36	183.74	136.843	310.35	40.4	349.71	233.487	61.47	12.38	58.18	44.01	67.24	13.25	79.37	53.2867
Endogenous	Rag2	NM_009020.3	16.6	19.13	9.99	15.24	19.17	11.97	13.96	15.0333	3.69	6.19	4.79	4.89	3.79	13.25	8.5	8.51333
Endogenous	Abcb1a	NM_011076.1	271.12	262.34	275.61	269.69	451.74	184.03	312.98	316.25	105.72	95.5	58.18	86.4667	108.91	55.67	85.98	83.52
Endogenous	Ms4a1	NM_007641.5	1023.6	1030.21	499.29	851.033	1040.09	810.91	642.12	831.04	233.57	189.23	389.49	270.763	127.85	117.96	209.76	151.857
Endogenous	Tnfrsf13c	NM_028075.2	193.65	170.79	97.86	154.1	130.61	70.32	70.53	90.4867	54.09	60.13	32.17	48.7967	39.77	42.41	41.57	41.25
Endogenous	Tnfsf8	NM_009403.2	99.59	217.25	223.68	180.173	161.77	212.45	218.2	197.473	43.03	81.35	45.18	56.52	80.5	98.08	97.32	91.9667
Endogenous	Traf5	NM_011633.1	276.65	347.05	351.5	325.067	270.81	212.45	269.63	250.963	105.72	88.43	109.52	101.223	141.1	120.61	158.74	140.15
Endogenous	Il10rb	NM_008349.5	853.92	879.92	1238.25	990.697	884.32	626.88	943.35	818.183	290.12	305.07	328.56	307.917	472.56	491.71	509.28	491.183
Endogenous	Fcgrt	NM_010189.3	40.58	38.26	99.86	59.5667	81.48	46.38	108.73	78.8633	23.36	15.03	16.43	18.2733	18.94	19.88	16.06	18.2933
Endogenous	Cd27	NM_001042564.1	466.61	668.14	894.74	676.497	1618.85	960.52	941.14	1173.5	233.57	218.42	169.76	207.25	607.03	434.72	298.58	446.777
Endogenous	Klra8	NM_010650.3	293.25	112.04	267.62	224.303	516.45	98.75	502.53	372.577	77.45	28.3	95.15	66.9667	121.22	30.48	156.85	102.85
Endogenous	Cd97	NM_011925.1	739.57	628.51	882.75	750.277	1379.2	617.91	816.25	937.787	254.47	189.23	225.89	223.197	373.12	257.12	317.47	315.903
Endogenous	Cd160	NM_001163496.1	25.82	42.36	87.88	52.02	80.28	37.4	90.37	69.35	14.75	15.03	16.43	15.4033	29.36	18.56	22.68	23.5333
Endogenous	Fyn	NM_008054.2	1270.74	1673.76	2142.97	1695.82	1417.54	1503.62	1593.55	1504.9	464.68	446.56	594.15	501.797	639.23	760.76	818.25	739.413
Endogenous	Cd8b1	NM_009858.2	105.13	101.11	175.75	127.33	245.64	100.24	193.96	179.947	35.65	30.07	46.55	37.4233	44.51	42.41	51.97	46.2967
Endogenous	Ltb	NM_008518.2	2456.64	4675.58	4481.66	3871.29	3781.71	4822.07	3418.53	4007.44	1068.27	1365.32	917.93	1117.17	1483.01	1989.36	1423.91	1632.09
Endogenous	Ifng	NM_008337.1	60.86	32.79	93.87	62.5067	27.56	34.41	40.41	34.1267	23.36	16.8	13.69	17.95	20.83	18.56	14.17	17.8533
Endogenous	Ccr10	NM_007721.4	53.49	47.82	19.97	40.4267	33.55	20.95	21.31	25.27	11.06	16.8	6.85	11.57	17.05	19.88	13.23	16.72
Endogenous	Fasl	NM_010177.3	510.88	362.08	551.22	474.727	391.83	191.51	398.2	327.18	140.14	100.81	147.85	129.6	125	91.45	148.34	121.597
Endogenous	Ctsg	NM_007800.1	112.5	43.72	19.97	58.73	57.52	28.43	14.69	33.5467	17.21	15.92	13.69	15.6067	15.15	26.51	11.34	17.6667
Endogenous	Ifngr1	NM_010511.2	2661.36	2143.77	3493.06	2766.06	3745.76	2609.28	3752.09	3369.04	828.55	604.84	733.11	722.167	1586.23	1214.03	1383.28	1394.51
Endogenous	Csf2rb	NM_007780.4	199.19	116.14	91.87	135.733	70.7	59.85	44.08	58.21	39.34	38.02	25.33	34.23	31.25	31.81	42.52	35.1933
Endogenous	Cd80	NM_009855.2	328.29	269.17	245.65	281.037	270.81	179.54	255.67	235.34	70.07	65.44	75.98	70.4967	71.03	42.41	132.28	81.9067
Endogenous	Cd55	NM_010016.2	258.21	154.4	187.73	200.113	171.35	128.67	134.45	144.823	54.09	45.1	47.23	48.8067	55.87	58.32	61.42	58.5367
Endogenous	Cd69	NM_001033122.3	272.96	310.16	325.54	302.887	177.34	332.14	198.37	235.95	84.82	59.25	71.87	71.98	101.33	82.17	83.15	88.8833
Endogenous	Cybb	NM_007807.2	391	338.85	133.81	287.887	240.85	204.97	155.76	200.527	93.43	65.44	41.76	66.8767	32.2	50.36	45.35	42.6367
Endogenous	Tnfsf11	NM_011613.3	212.1	260.97	447.37	306.813	150.98	187.02	113.88	150.627	56.55	53.94	93.09	67.86	20.83	31.81	46.3	32.98
Endogenous	Cd1d1	NM_007639.3	140.17	147.56	173.75	153.827	263.62	134.65	213.06	203.777	34.42	26.53	40.39	33.78	92.81	75.55	76.53	81.63
Endogenous	Cd244	NM_018729.2	322.76	128.44	165.77	205.657	129.41	86.78	110.94	109.043	50.4	38.91	45.86	45.0567	58.71	37.11	78.42	58.08
Endogenous	Blnk	NM_008528.4	748.8	423.56	207.71	460.023	363.07	206.47	214.53	261.357	114.33	81.35	104.73	100.137	61.56	74.22	189.92	108.567
Endogenous	Syk	NM_011518.2	411.28	269.17	173.75	284.733	294.77	248.36	165.31	236.147	70.07	50.4	65.03	61.8333	51.14	50.36	122.83	74.7767
Endogenous	Itga6	NM_008397.3	228.7	478.22	609.14	438.687	369.06	460.81	322.53	384.133	93.43	131.76	47.23	90.8067	112.69	152.42	82.2	115.77
Endogenous	Tnf	NM_013693.1	446.33	520.57	673.05	546.65	309.15	480.26	491.51	426.973	100.8	101.69	128	110.163	107.96	169.65	157.79	145.133
Endogenous	Fcer1g	NM_010185.4	520.1	143.46	213.7	292.42	233.66	88.27	201.31	174.413	87.28	22.99	65.03	58.4333	111.75	47.71	137.95	99.1367
Endogenous	Cd7	NM_009854.1	82.99	40.99	137.81	87.2633	366.67	142.13	377.63	295.477	13.52	23.88	14.37	17.2567	24.62	18.56	20.79	21.3233
Endogenous	Klrc2	NM_001098669.1	71.93	28.69	67.9	56.1733	105.45	29.92	112.41	82.5933	13.52	5.31	14.37	11.0667	19.89	7.95	14.17	14.0033
Endogenous	Fcgr2b	NM_001077189.1	533.01	375.74	239.66	382.803	524.84	368.05	247.59	380.16	95.89	61.9	67.77	75.1867	73.87	76.87	158.74	103.16
Endogenous	Kit	NM_001122733.1	9.22	19.13	9.99	12.78	8.39	11.97	6.61	8.99	1.23	3.54	2.74	2.50333	4.74	7.95	4.72	5.80333
Endogenous	Klra5	NM_008463.2	247.14	103.84	83.88	144.953	141.39	97.25	144.73	127.79	38.11	12.38	33.54	28.01	43.56	21.21	68.03	44.2667
Endogenous	Ifit2	NM_008332.2	208.41	400.34	309.56	306.103	313.94	309.7	253.47	292.37	57.78	53.94	64.34	58.6867	98.49	102.05	82.2	94.2467
Endogenous	Tcf7	NM_009331.3	595.72	1146.35	1709.58	1150.55	4080.07	2422.26	2826.37	3109.57	188.08	236.99	199.88	208.317	399.64	433.39	343.93	392.32
Endogenous	Ccr5	NM_009917.5	761.71	448.16	1132.4	780.757	823.2	459.32	1164.49	815.67	146.29	150.33	119.1	138.573	367.44	408.21	326.92	367.523
Endogenous	Ccl3	NM_011337.1	473.99	233.64	421.4	376.343	125.82	91.26	151.35	122.81	88.51	44.21	65.71	66.1433	66.29	54.34	168.19	96.2733
Endogenous	Tyrobp	NM_011662.2	538.54	154.4	127.82	273.587	221.68	97.25	125.63	148.187	66.38	38.91	36.28	47.19	64.4	68.92	80.31	71.21
Endogenous	Foxp3	NM_054039.1	25.82	31.43	229.68	95.6433	13.18	11.97	18.37	14.5067	19.67	16.8	13.01	16.4933	18.94	13.25	9.45	13.88
Endogenous	Cd8a	NM_001081110.2	379.93	277.37	641.09	432.797	553.6	439.87	592.16	528.543	89.74	41.56	85.56	72.2867	145.84	78.2	193.7	139.247
Endogenous	Lta	NM_010735.1	3081.87	3824.36	4835.16	3913.8	521.24	2829.21	1919.02	1756.49	515.08	609.26	646.18	590.173	204.55	720.99	595.26	506.933
Endogenous	Klrc3	NM_021378.1	38.73	21.86	53.92	38.17	34.75	11.97	42.61	29.7767	8.61	4.42	4.11	5.71333	6.63	9.28	17.95	11.2867
Endogenous	Irf7	NM_016850.2	142.01	403.07	101.86	215.647	214.49	231.9	81.55	175.98	36.88	37.14	16.43	30.15	101.33	86.15	45.35	77.61
Endogenous	Klrc1	NM_001136068.1	1545.54	567.03	1543.82	1218.8	2911.77	894.69	2629.47	2145.31	194.23	78.7	228.63	167.187	416.68	125.91	426.13	322.907
Endogenous	S100a8	NM_013650.2	228.7	27.33	69.9	108.643	195.32	64.33	13.22	90.9567	15.98	21.22	4.79	13.9967	14.21	23.86	22.68	20.25
Endogenous	Ccr6	NM_001190333.1	225.01	254.14	101.86	193.67	318.74	311.2	138.86	256.267	29.5	22.11	21.9	24.5033	16.1	19.88	11.34	15.7733
Endogenous	Klrd1	NM_010654.2	2591.28	1136.79	3165.52	2297.86	5962.54	1756.47	4710.86	4143.29	370.02	132.64	316.93	273.197	783.17	294.23	760.62	612.673
Endogenous	Cd36	NM_007643.3	245.3	158.49	109.84	171.21	50.33	46.38	44.08	46.93	19.67	18.57	21.9	20.0467	10.42	26.51	13.23	16.72
Endogenous	Cd9	NM_007657.3	483.21	449.52	465.34	466.023	596.73	508.69	385.71	497.043	60.24	57.48	43.12	53.6133	47.35	41.09	67.09	51.8433
Endogenous	S100a9	NM_009114.2	221.32	15.03	25.96	87.4367	183.33	64.33	8.08	85.2467	14.75	8.84	5.48	9.69	6.63	2.65	8.5	5.92667
Endogenous	Eomes	NM_010136.2	997.78	633.98	1286.18	972.647	341.5	284.27	685.47	437.08	108.18	45.1	160.18	104.487	310.62	115.31	371.33	265.753
Endogenous	Klrk1	NM_001083322.1	2441.89	1134.05	2424.57	2000.17	2609.81	896.19	2852.08	2119.36	215.13	82.24	314.19	203.853	443.2	194.83	569.75	402.593
Endogenous	Il18rap	NM_010553.2	256.36	143.46	345.51	248.443	263.62	184.03	378.37	275.34	25.82	11.5	34.23	23.85	43.56	33.13	58.58	45.09
Endogenous	Cxcr3	NM_009910.2	516.41	385.31	900.73	600.817	724.95	359.07	1029.31	704.443	43.03	45.98	83.51	57.5067	143	160.37	182.36	161.91
Endogenous	Ccr2	NM_009915.2	1501.28	877.18	3582.93	1987.13	2231.16	1066.75	3638.94	2312.28	178.25	115.84	146.48	146.857	486.76	438.69	516.84	480.763
Endogenous	Il18r1	NM_001161842.1	1628.54	1083.5	3235.43	1982.49	2325.82	1205.89	3150.37	2227.36	57.78	58.36	62.29	59.4767	95.65	34.46	74.64	68.25
Endogenous	Xcl1	NM_008510.1	315.38	98.38	1553.8	655.853	109.04	62.84	283.59	151.823	20.9	15.92	13.01	16.61	14.21	19.88	16.06	16.7167
